# Supplementary material for: Identifying Genes Devoted to the Cell Death Process in the Gene Regulatory Network of Ustilago maydis
Source: Front Microbiol. 2021 May 21;12:680290. doi: 10.3389/fmicb.2021.680290 (PMC8175908; doi:10.3389/fmicb.2021.680290)
Supplement: Supplementary Table 1 — Gene regulatory network of U. maydis and S. cerevisiae. [file Table_1.XLSX]

## Sheet: Hoja1
Table S1. Gene regulatory network of U. maydis.
Source	Target	Interaction
UMAG_00113	UMAG_00113
UMAG_00113	UMAG_00292
UMAG_00113	UMAG_00296
UMAG_00113	UMAG_00330
UMAG_00113	UMAG_00461
UMAG_00113	UMAG_00579
UMAG_00113	UMAG_00584
UMAG_00113	UMAG_00615
UMAG_00113	UMAG_00760
UMAG_00113	UMAG_00802
UMAG_00113	UMAG_00921
UMAG_00113	UMAG_00922
UMAG_00113	UMAG_00978
UMAG_00113	UMAG_01011
UMAG_00113	UMAG_01169
UMAG_00113	UMAG_01175
UMAG_00113	UMAG_01243
UMAG_00113	UMAG_01258
UMAG_00113	UMAG_01344
UMAG_00113	UMAG_01776
UMAG_00113	UMAG_01849
UMAG_00113	UMAG_01873
UMAG_00113	UMAG_01908
UMAG_00113	UMAG_02015
UMAG_00113	UMAG_02091
UMAG_00113	UMAG_02343
UMAG_00113	UMAG_02347
UMAG_00113	UMAG_02450
UMAG_00113	UMAG_02564
UMAG_00113	UMAG_02628
UMAG_00113	UMAG_02867
UMAG_00113	UMAG_02920
UMAG_00113	UMAG_03007
UMAG_00113	UMAG_03057
UMAG_00113	UMAG_03068
UMAG_00113	UMAG_03475
UMAG_00113	UMAG_03765
UMAG_00113	UMAG_03771
UMAG_00113	UMAG_03811
UMAG_00113	UMAG_03826
UMAG_00113	UMAG_03862
UMAG_00113	UMAG_03902
UMAG_00113	UMAG_04067
UMAG_00113	UMAG_04114
UMAG_00113	UMAG_04159
UMAG_00113	UMAG_04209
UMAG_00113	UMAG_04374
UMAG_00113	UMAG_04529
UMAG_00113	UMAG_04613
UMAG_00113	UMAG_04751
UMAG_00113	UMAG_04765
UMAG_00113	UMAG_04793
UMAG_00113	UMAG_04802
UMAG_00113	UMAG_05219
UMAG_00113	UMAG_05228
UMAG_00113	UMAG_05283
UMAG_00113	UMAG_05453
UMAG_00113	UMAG_05481
UMAG_00113	UMAG_05559
UMAG_00113	UMAG_05595
UMAG_00113	UMAG_05674
UMAG_00113	UMAG_05715
UMAG_00113	UMAG_05721
UMAG_00113	UMAG_06088
UMAG_00113	UMAG_06107
UMAG_00113	UMAG_06175
UMAG_00113	UMAG_06275
UMAG_00113	UMAG_06292
UMAG_00113	UMAG_06294
UMAG_00113	UMAG_06296
UMAG_00113	UMAG_06324
UMAG_00113	UMAG_06421
UMAG_00113	UMAG_06445
UMAG_00113	UMAG_10147
UMAG_00113	UMAG_10153
UMAG_00113	UMAG_10310
UMAG_00113	UMAG_10340
UMAG_00113	UMAG_10357
UMAG_00113	UMAG_10410
UMAG_00113	UMAG_10426
UMAG_00113	UMAG_10448
UMAG_00113	UMAG_10532
UMAG_00113	UMAG_10661
UMAG_00113	UMAG_10678
UMAG_00113	UMAG_10737
UMAG_00113	UMAG_10785
UMAG_00113	UMAG_10797
UMAG_00113	UMAG_11000
UMAG_00113	UMAG_11028
UMAG_00113	UMAG_11098
UMAG_00113	UMAG_11207
UMAG_00113	UMAG_11212
UMAG_00113	UMAG_11214
UMAG_00113	UMAG_11313
UMAG_00113	UMAG_11440
UMAG_00113	UMAG_11479
UMAG_00113	UMAG_11613
UMAG_00113	UMAG_11635
UMAG_00113	UMAG_11749
UMAG_00113	UMAG_11875
UMAG_00113	UMAG_11925
UMAG_00113	UMAG_12005
UMAG_00113	UMAG_12087
UMAG_00113	UMAG_12108
UMAG_00113	UMAG_12244
UMAG_00114	UMAG_00007
UMAG_00114	UMAG_00046
UMAG_00114	UMAG_00074
UMAG_00114	UMAG_00095
UMAG_00114	UMAG_00098
UMAG_00114	UMAG_00157
UMAG_00114	UMAG_00169
UMAG_00114	UMAG_00207
UMAG_00114	UMAG_00212
UMAG_00114	UMAG_00227
UMAG_00114	UMAG_00235
UMAG_00114	UMAG_00289
UMAG_00114	UMAG_00350
UMAG_00114	UMAG_00354
UMAG_00114	UMAG_00430
UMAG_00114	UMAG_00468
UMAG_00114	UMAG_00490
UMAG_00114	UMAG_00508
UMAG_00114	UMAG_00516
UMAG_00114	UMAG_00547
UMAG_00114	UMAG_00599
UMAG_00114	UMAG_00604
UMAG_00114	UMAG_00605
UMAG_00114	UMAG_00646
UMAG_00114	UMAG_00669
UMAG_00114	UMAG_00674
UMAG_00114	UMAG_00685
UMAG_00114	UMAG_00689
UMAG_00114	UMAG_00739
UMAG_00114	UMAG_00751
UMAG_00114	UMAG_00756
UMAG_00114	UMAG_00788
UMAG_00114	UMAG_00789
UMAG_00114	UMAG_00800
UMAG_00114	UMAG_00812
UMAG_00114	UMAG_00857
UMAG_00114	UMAG_00882
UMAG_00114	UMAG_00883
UMAG_00114	UMAG_00891
UMAG_00114	UMAG_00911
UMAG_00114	UMAG_00923
UMAG_00114	UMAG_00934
UMAG_00114	UMAG_00955
UMAG_00114	UMAG_00982
UMAG_00114	UMAG_00987
UMAG_00114	UMAG_01017
UMAG_00114	UMAG_01023
UMAG_00114	UMAG_01062
UMAG_00114	UMAG_01064
UMAG_00114	UMAG_01084
UMAG_00114	UMAG_01085
UMAG_00114	UMAG_01121
UMAG_00114	UMAG_01177
UMAG_00114	UMAG_01245
UMAG_00114	UMAG_01310
UMAG_00114	UMAG_01322
UMAG_00114	UMAG_01373
UMAG_00114	UMAG_01391
UMAG_00114	UMAG_01445
UMAG_00114	UMAG_01450
UMAG_00114	UMAG_01467
UMAG_00114	UMAG_01505
UMAG_00114	UMAG_01521
UMAG_00114	UMAG_01530
UMAG_00114	UMAG_01613
UMAG_00114	UMAG_01640
UMAG_00114	UMAG_01692
UMAG_00114	UMAG_01726
UMAG_00114	UMAG_01737
UMAG_00114	UMAG_01784
UMAG_00114	UMAG_01793
UMAG_00114	UMAG_01813
UMAG_00114	UMAG_01849
UMAG_00114	UMAG_01891
UMAG_00114	UMAG_01926
UMAG_00114	UMAG_01932
UMAG_00114	UMAG_01945
UMAG_00114	UMAG_01984
UMAG_00114	UMAG_01989
UMAG_00114	UMAG_02037
UMAG_00114	UMAG_02158
UMAG_00114	UMAG_02227
UMAG_00114	UMAG_02242
UMAG_00114	UMAG_02245
UMAG_00114	UMAG_02271
UMAG_00114	UMAG_02305
UMAG_00114	UMAG_02350
UMAG_00114	UMAG_02365
UMAG_00114	UMAG_02386
UMAG_00114	UMAG_02395
UMAG_00114	UMAG_02398
UMAG_00114	UMAG_02449
UMAG_00114	UMAG_02476
UMAG_00114	UMAG_02477
UMAG_00114	UMAG_02491
UMAG_00114	UMAG_02491.1
UMAG_00114	UMAG_02500
UMAG_00114	UMAG_02510
UMAG_00114	UMAG_02581
UMAG_00114	UMAG_02607
UMAG_00114	UMAG_02629
UMAG_00114	UMAG_02637
UMAG_00114	UMAG_02639
UMAG_00114	UMAG_02665
UMAG_00114	UMAG_02669
UMAG_00114	UMAG_02687
UMAG_00114	UMAG_02710
UMAG_00114	UMAG_02723
UMAG_00114	UMAG_02731
UMAG_00114	UMAG_02782
UMAG_00114	UMAG_02792
UMAG_00114	UMAG_02801
UMAG_00114	UMAG_02835
UMAG_00114	UMAG_02847
UMAG_00114	UMAG_02889
UMAG_00114	UMAG_02899
UMAG_00114	UMAG_02919
UMAG_00114	UMAG_02929
UMAG_00114	UMAG_02989
UMAG_00114	UMAG_03009
UMAG_00114	UMAG_03061
UMAG_00114	UMAG_03070
UMAG_00114	UMAG_03141
UMAG_00114	UMAG_03169
UMAG_00114	UMAG_03240
UMAG_00114	UMAG_03280
UMAG_00114	UMAG_03286
UMAG_00114	UMAG_03290
UMAG_00114	UMAG_03305
UMAG_00114	UMAG_03330
UMAG_00114	UMAG_03354
UMAG_00114	UMAG_03356
UMAG_00114	UMAG_03449
UMAG_00114	UMAG_03475
UMAG_00114	UMAG_03494
UMAG_00114	UMAG_03507
UMAG_00114	UMAG_03518
UMAG_00114	UMAG_03576
UMAG_00114	UMAG_03583
UMAG_00114	UMAG_03610
UMAG_00114	UMAG_03616
UMAG_00114	UMAG_03631
UMAG_00114	UMAG_03647
UMAG_00114	UMAG_03720
UMAG_00114	UMAG_03734
UMAG_00114	UMAG_03738
UMAG_00114	UMAG_03763
UMAG_00114	UMAG_03798
UMAG_00114	UMAG_03803
UMAG_00114	UMAG_03892
UMAG_00114	UMAG_03938
UMAG_00114	UMAG_03939
UMAG_00114	UMAG_03942
UMAG_00114	UMAG_03958
UMAG_00114	UMAG_03983
UMAG_00114	UMAG_03994
UMAG_00114	UMAG_04004
UMAG_00114	UMAG_04114
UMAG_00114	UMAG_04115
UMAG_00114	UMAG_04159
UMAG_00114	UMAG_04171
UMAG_00114	UMAG_04191
UMAG_00114	UMAG_04193
UMAG_00114	UMAG_04214
UMAG_00114	UMAG_04224
UMAG_00114	UMAG_04238
UMAG_00114	UMAG_04239
UMAG_00114	UMAG_04258
UMAG_00114	UMAG_04260
UMAG_00114	UMAG_04268
UMAG_00114	UMAG_04284
UMAG_00114	UMAG_04298
UMAG_00114	UMAG_04352
UMAG_00114	UMAG_04371
UMAG_00114	UMAG_04397
UMAG_00114	UMAG_04400
UMAG_00114	UMAG_04406
UMAG_00114	UMAG_04416
UMAG_00114	UMAG_04442
UMAG_00114	UMAG_04497
UMAG_00114	UMAG_04539
UMAG_00114	UMAG_04573
UMAG_00114	UMAG_04590
UMAG_00114	UMAG_04659
UMAG_00114	UMAG_04716
UMAG_00114	UMAG_04726
UMAG_00114	UMAG_04751
UMAG_00114	UMAG_04753
UMAG_00114	UMAG_04765
UMAG_00114	UMAG_04779
UMAG_00114	UMAG_04781
UMAG_00114	UMAG_04787
UMAG_00114	UMAG_04809
UMAG_00114	UMAG_04831
UMAG_00114	UMAG_04846
UMAG_00114	UMAG_04871
UMAG_00114	UMAG_04872
UMAG_00114	UMAG_04881
UMAG_00114	UMAG_04902
UMAG_00114	UMAG_04913
UMAG_00114	UMAG_04948
UMAG_00114	UMAG_04964
UMAG_00114	UMAG_04983
UMAG_00114	UMAG_04988
UMAG_00114	UMAG_05025
UMAG_00114	UMAG_05059
UMAG_00114	UMAG_05062
UMAG_00114	UMAG_05101
UMAG_00114	UMAG_05105
UMAG_00114	UMAG_05137
UMAG_00114	UMAG_05156
UMAG_00114	UMAG_05186
UMAG_00114	UMAG_05282
UMAG_00114	UMAG_05285
UMAG_00114	UMAG_05348
UMAG_00114	UMAG_05355
UMAG_00114	UMAG_05405
UMAG_00114	UMAG_05433
UMAG_00114	UMAG_05473
UMAG_00114	UMAG_05482
UMAG_00114	UMAG_05496
UMAG_00114	UMAG_05511
UMAG_00114	UMAG_05522
UMAG_00114	UMAG_05559
UMAG_00114	UMAG_05568
UMAG_00114	UMAG_05579
UMAG_00114	UMAG_05581
UMAG_00114	UMAG_05588
UMAG_00114	UMAG_05606
UMAG_00114	UMAG_05607
UMAG_00114	UMAG_05653
UMAG_00114	UMAG_05692
UMAG_00114	UMAG_05693
UMAG_00114	UMAG_05709
UMAG_00114	UMAG_05740
UMAG_00114	UMAG_05770
UMAG_00114	UMAG_05776
UMAG_00114	UMAG_05818
UMAG_00114	UMAG_05825
UMAG_00114	UMAG_05828
UMAG_00114	UMAG_05832
UMAG_00114	UMAG_05847
UMAG_00114	UMAG_05910
UMAG_00114	UMAG_05922
UMAG_00114	UMAG_05949
UMAG_00114	UMAG_05984
UMAG_00114	UMAG_06010
UMAG_00114	UMAG_06027
UMAG_00114	UMAG_06031
UMAG_00114	UMAG_06055
UMAG_00114	UMAG_06070
UMAG_00114	UMAG_06087
UMAG_00114	UMAG_06088
UMAG_00114	UMAG_06105
UMAG_00114	UMAG_06117
UMAG_00114	UMAG_06138
UMAG_00114	UMAG_06167
UMAG_00114	UMAG_06187
UMAG_00114	UMAG_06205
UMAG_00114	UMAG_06243
UMAG_00114	UMAG_06259
UMAG_00114	UMAG_06273
UMAG_00114	UMAG_06275
UMAG_00114	UMAG_06306
UMAG_00114	UMAG_06316
UMAG_00114	UMAG_06323
UMAG_00114	UMAG_06329
UMAG_00114	UMAG_06333
UMAG_00114	UMAG_06344
UMAG_00114	UMAG_06401
UMAG_00114	UMAG_06407
UMAG_00114	UMAG_06421
UMAG_00114	UMAG_06429
UMAG_00114	UMAG_06456
UMAG_00114	UMAG_06460
UMAG_00114	UMAG_10010
UMAG_00114	UMAG_10013
UMAG_00114	UMAG_10023
UMAG_00114	UMAG_10033
UMAG_00114	UMAG_10047
UMAG_00114	UMAG_10050
UMAG_00114	UMAG_10060
UMAG_00114	UMAG_10064
UMAG_00114	UMAG_10092
UMAG_00114	UMAG_10126
UMAG_00114	UMAG_10128
UMAG_00114	UMAG_10129
UMAG_00114	UMAG_10143
UMAG_00114	UMAG_10146
UMAG_00114	UMAG_10156
UMAG_00114	UMAG_10157
UMAG_00114	UMAG_10158
UMAG_00114	UMAG_10192
UMAG_00114	UMAG_10194
UMAG_00114	UMAG_10195
UMAG_00114	UMAG_10207
UMAG_00114	UMAG_10236
UMAG_00114	UMAG_10241
UMAG_00114	UMAG_10243
UMAG_00114	UMAG_10253
UMAG_00114	UMAG_10260
UMAG_00114	UMAG_10271
UMAG_00114	UMAG_10283
UMAG_00114	UMAG_10296
UMAG_00114	UMAG_10300
UMAG_00114	UMAG_10308
UMAG_00114	UMAG_10313
UMAG_00114	UMAG_10330
UMAG_00114	UMAG_10339
UMAG_00114	UMAG_10347
UMAG_00114	UMAG_10357
UMAG_00114	UMAG_10363
UMAG_00114	UMAG_10373
UMAG_00114	UMAG_10417
UMAG_00114	UMAG_10428
UMAG_00114	UMAG_10445
UMAG_00114	UMAG_10484
UMAG_00114	UMAG_10523
UMAG_00114	UMAG_10527
UMAG_00114	UMAG_10548
UMAG_00114	UMAG_10549
UMAG_00114	UMAG_10573
UMAG_00114	UMAG_10586
UMAG_00114	UMAG_10588
UMAG_00114	UMAG_10597
UMAG_00114	UMAG_10615
UMAG_00114	UMAG_10616
UMAG_00114	UMAG_10658
UMAG_00114	UMAG_10667
UMAG_00114	UMAG_10675
UMAG_00114	UMAG_10678
UMAG_00114	UMAG_10689
UMAG_00114	UMAG_10701
UMAG_00114	UMAG_10708
UMAG_00114	UMAG_10720
UMAG_00114	UMAG_10737
UMAG_00114	UMAG_10749
UMAG_00114	UMAG_10767
UMAG_00114	UMAG_10792
UMAG_00114	UMAG_10794
UMAG_00114	UMAG_10870
UMAG_00114	UMAG_10876
UMAG_00114	UMAG_10926
UMAG_00114	UMAG_10937
UMAG_00114	UMAG_10957
UMAG_00114	UMAG_10968
UMAG_00114	UMAG_10979
UMAG_00114	UMAG_10985
UMAG_00114	UMAG_11091
UMAG_00114	UMAG_11092
UMAG_00114	UMAG_11103
UMAG_00114	UMAG_11126
UMAG_00114	UMAG_11205
UMAG_00114	UMAG_11219
UMAG_00114	UMAG_11233
UMAG_00114	UMAG_11254
UMAG_00114	UMAG_11257
UMAG_00114	UMAG_11259
UMAG_00114	UMAG_11262
UMAG_00114	UMAG_11267
UMAG_00114	UMAG_11268
UMAG_00114	UMAG_11319
UMAG_00114	UMAG_11363
UMAG_00114	UMAG_11399
UMAG_00114	UMAG_11412
UMAG_00114	UMAG_11437
UMAG_00114	UMAG_11456
UMAG_00114	UMAG_11496
UMAG_00114	UMAG_11500
UMAG_00114	UMAG_11509
UMAG_00114	UMAG_11536
UMAG_00114	UMAG_11549
UMAG_00114	UMAG_11596
UMAG_00114	UMAG_11623
UMAG_00114	UMAG_11625
UMAG_00114	UMAG_11636
UMAG_00114	UMAG_11642
UMAG_00114	UMAG_11644
UMAG_00114	UMAG_11696
UMAG_00114	UMAG_11719
UMAG_00114	UMAG_11722
UMAG_00114	UMAG_11724
UMAG_00114	UMAG_11733
UMAG_00114	UMAG_11749
UMAG_00114	UMAG_11750
UMAG_00114	UMAG_11751
UMAG_00114	UMAG_11779
UMAG_00114	UMAG_11786
UMAG_00114	UMAG_11800
UMAG_00114	UMAG_11833
UMAG_00114	UMAG_11859
UMAG_00114	UMAG_11916
UMAG_00114	UMAG_11923
UMAG_00114	UMAG_11928
UMAG_00114	UMAG_11937
UMAG_00114	UMAG_11941
UMAG_00114	UMAG_11998
UMAG_00114	UMAG_11999
UMAG_00114	UMAG_12186
UMAG_00114	UMAG_12192
UMAG_00114	UMAG_12194
UMAG_00114	UMAG_12209
UMAG_00114	UMAG_12241
UMAG_00114	UMAG_12267
UMAG_00114	UMAG_12284
UMAG_00533	UMAG_00113
UMAG_00533	UMAG_00533
UMAG_00533	UMAG_00615
UMAG_00533	UMAG_00672	+
UMAG_00533	UMAG_00676
UMAG_00533	UMAG_00779
UMAG_00533	UMAG_00988
UMAG_00533	UMAG_01011
UMAG_00533	UMAG_01126
UMAG_00533	UMAG_01224
UMAG_00533	UMAG_01249
UMAG_00533	UMAG_01286
UMAG_00533	UMAG_01521
UMAG_00533	UMAG_01623
UMAG_00533	UMAG_01646
UMAG_00533	UMAG_01670
UMAG_00533	UMAG_01726
UMAG_00533	UMAG_01756	+
UMAG_00533	UMAG_01784
UMAG_00533	UMAG_02046
UMAG_00533	UMAG_02050
UMAG_00533	UMAG_02091
UMAG_00533	UMAG_02218
UMAG_00533	UMAG_02386
UMAG_00533	UMAG_02493
UMAG_00533	UMAG_02508
UMAG_00533	UMAG_02942
UMAG_00533	UMAG_03216
UMAG_00533	UMAG_03264	+
UMAG_00533	UMAG_03386	+
UMAG_00533	UMAG_03501
UMAG_00533	UMAG_03596
UMAG_00533	UMAG_03628	+
UMAG_00533	UMAG_03690	+
UMAG_00533	UMAG_03862
UMAG_00533	UMAG_03929
UMAG_00533	UMAG_03938
UMAG_00533	UMAG_04171
UMAG_00533	UMAG_04214
UMAG_00533	UMAG_04400
UMAG_00533	UMAG_04497
UMAG_00533	UMAG_04623
UMAG_00533	UMAG_04726
UMAG_00533	UMAG_04789
UMAG_00533	UMAG_05032
UMAG_00533	UMAG_05228
UMAG_00533	UMAG_05352
UMAG_00533	UMAG_05687
UMAG_00533	UMAG_05910
UMAG_00533	UMAG_06275
UMAG_00533	UMAG_10029
UMAG_00533	UMAG_10106
UMAG_00533	UMAG_10107
UMAG_00533	UMAG_10153
UMAG_00533	UMAG_10175
UMAG_00533	UMAG_10283
UMAG_00533	UMAG_10373
UMAG_00533	UMAG_10412
UMAG_00533	UMAG_10445
UMAG_00533	UMAG_10822
UMAG_00533	UMAG_10879	+
UMAG_00533	UMAG_10889
UMAG_00533	UMAG_11028
UMAG_00533	UMAG_11092
UMAG_00533	UMAG_11114
UMAG_00533	UMAG_11215
UMAG_00533	UMAG_11313
UMAG_00533	UMAG_11359
UMAG_00533	UMAG_11426
UMAG_00533	UMAG_11440
UMAG_00533	UMAG_11705
UMAG_00533	UMAG_11735
UMAG_00533	UMAG_11825
UMAG_00533	UMAG_11859
UMAG_00533	UMAG_11905
UMAG_00533	UMAG_11928
UMAG_00533	UMAG_11960	+
UMAG_00533	UMAG_12108
UMAG_00533	UMAG_12244
UMAG_00533	UMAG_15031
UMAG_00551	UMAG_02835	+
UMAG_00767	UMAG_00767
UMAG_00767	UMAG_00816	-
UMAG_00767	UMAG_00934	-
UMAG_00767	UMAG_01182	-
UMAG_00767	UMAG_01233	-
UMAG_00767	UMAG_01314	-
UMAG_00767	UMAG_01708	-
UMAG_00767	UMAG_01775	-
UMAG_00767	UMAG_01784	-
UMAG_00767	UMAG_02010	-
UMAG_00767	UMAG_02385	-
UMAG_00767	UMAG_02708	-
UMAG_00767	UMAG_02773	-
UMAG_00767	UMAG_03356	-
UMAG_00767	UMAG_03415	-
UMAG_00767	UMAG_03537	-
UMAG_00767	UMAG_03673	-
UMAG_00767	UMAG_03824	-
UMAG_00767	UMAG_03974	-
UMAG_00767	UMAG_04156	-
UMAG_00767	UMAG_04429	-
UMAG_00767	UMAG_04442	-
UMAG_00767	UMAG_04497	-
UMAG_00767	UMAG_04611	-
UMAG_00767	UMAG_04612	-
UMAG_00767	UMAG_04872	-
UMAG_00767	UMAG_04899	-
UMAG_00767	UMAG_05059	-
UMAG_00767	UMAG_05403	-
UMAG_00767	UMAG_05917	-
UMAG_00767	UMAG_06260	-
UMAG_00767	UMAG_06287	-
UMAG_00767	UMAG_10308	-
UMAG_00767	UMAG_10589	+
UMAG_00767	UMAG_10659	-
UMAG_00767	UMAG_10681	-
UMAG_00767	UMAG_10840	-
UMAG_00767	UMAG_10852	+
UMAG_00767	UMAG_11095	-
UMAG_00767	UMAG_11270	-
UMAG_00767	UMAG_11400	-
UMAG_00767	UMAG_11674	-
UMAG_00767	UMAG_11909	-
UMAG_00767	UMAG_12271	-
UMAG_00767	UMAG_15040	-
UMAG_00841	UMAG_00837	+
UMAG_00841	UMAG_03411	+
UMAG_00952	UMAG_00101
UMAG_00952	UMAG_00454
UMAG_00952	UMAG_00955
UMAG_00952	UMAG_02528
UMAG_00952	UMAG_03528
UMAG_00952	UMAG_05166
UMAG_00952	UMAG_11358
UMAG_00963	UMAG_00429
UMAG_00963	UMAG_00505
UMAG_00963	UMAG_00760
UMAG_00963	UMAG_00963
UMAG_00963	UMAG_01286
UMAG_00963	UMAG_01450
UMAG_00963	UMAG_01454
UMAG_00963	UMAG_02057
UMAG_00963	UMAG_02067
UMAG_00963	UMAG_02126
UMAG_00963	UMAG_02150
UMAG_00963	UMAG_02159
UMAG_00963	UMAG_02407
UMAG_00963	UMAG_02579
UMAG_00963	UMAG_03507
UMAG_00963	UMAG_03695
UMAG_00963	UMAG_03897
UMAG_00963	UMAG_03937
UMAG_00963	UMAG_04059
UMAG_00963	UMAG_04224
UMAG_00963	UMAG_04262
UMAG_00963	UMAG_04374
UMAG_00963	UMAG_04429
UMAG_00963	UMAG_04613
UMAG_00963	UMAG_04680
UMAG_00963	UMAG_04846
UMAG_00963	UMAG_05362
UMAG_00963	UMAG_05606
UMAG_00963	UMAG_05947
UMAG_00963	UMAG_06059
UMAG_00963	UMAG_06275
UMAG_00963	UMAG_06333
UMAG_00963	UMAG_06421
UMAG_00963	UMAG_10044
UMAG_00963	UMAG_10153
UMAG_00963	UMAG_10192
UMAG_00963	UMAG_10740
UMAG_00963	UMAG_10855
UMAG_00963	UMAG_10873
UMAG_00963	UMAG_11400
UMAG_00963	UMAG_11426
UMAG_00963	UMAG_11532
UMAG_00963	UMAG_11590
UMAG_00963	UMAG_11635
UMAG_00963	UMAG_11659
UMAG_00963	UMAG_11722
UMAG_00963	UMAG_11745
UMAG_00963	UMAG_11751
UMAG_00963	UMAG_11859
UMAG_00963	UMAG_11875
UMAG_00963	UMAG_11928
UMAG_00963	UMAG_11929
UMAG_00963	UMAG_11963
UMAG_01042	UMAG_00113
UMAG_01042	UMAG_00176
UMAG_01042	UMAG_00235
UMAG_01042	UMAG_00240
UMAG_01042	UMAG_00242
UMAG_01042	UMAG_00259
UMAG_01042	UMAG_00271
UMAG_01042	UMAG_00292
UMAG_01042	UMAG_00293
UMAG_01042	UMAG_00296
UMAG_01042	UMAG_00304
UMAG_01042	UMAG_00319
UMAG_01042	UMAG_00364
UMAG_01042	UMAG_00486
UMAG_01042	UMAG_00505
UMAG_01042	UMAG_00516
UMAG_01042	UMAG_00568
UMAG_01042	UMAG_00584
UMAG_01042	UMAG_00615
UMAG_01042	UMAG_00622
UMAG_01042	UMAG_00663
UMAG_01042	UMAG_00667
UMAG_01042	UMAG_00685
UMAG_01042	UMAG_00760
UMAG_01042	UMAG_00802
UMAG_01042	UMAG_00882
UMAG_01042	UMAG_00891
UMAG_01042	UMAG_00896
UMAG_01042	UMAG_00921
UMAG_01042	UMAG_00945
UMAG_01042	UMAG_00955
UMAG_01042	UMAG_00978
UMAG_01042	UMAG_01011
UMAG_01042	UMAG_01101
UMAG_01042	UMAG_01121
UMAG_01042	UMAG_01128
UMAG_01042	UMAG_01133
UMAG_01042	UMAG_01153
UMAG_01042	UMAG_01169
UMAG_01042	UMAG_01175
UMAG_01042	UMAG_01189
UMAG_01042	UMAG_01243
UMAG_01042	UMAG_01249
UMAG_01042	UMAG_01252
UMAG_01042	UMAG_01350
UMAG_01042	UMAG_01373
UMAG_01042	UMAG_01397
UMAG_01042	UMAG_01454
UMAG_01042	UMAG_01463
UMAG_01042	UMAG_01467
UMAG_01042	UMAG_01530
UMAG_01042	UMAG_01561
UMAG_01042	UMAG_01617
UMAG_01042	UMAG_01647
UMAG_01042	UMAG_01651
UMAG_01042	UMAG_01687
UMAG_01042	UMAG_01732
UMAG_01042	UMAG_01776
UMAG_01042	UMAG_01816
UMAG_01042	UMAG_01835
UMAG_01042	UMAG_01849
UMAG_01042	UMAG_01934
UMAG_01042	UMAG_01951
UMAG_01042	UMAG_02015
UMAG_01042	UMAG_02065
UMAG_01042	UMAG_02168
UMAG_01042	UMAG_02275
UMAG_01042	UMAG_02291
UMAG_01042	UMAG_02305
UMAG_01042	UMAG_02343
UMAG_01042	UMAG_02344
UMAG_01042	UMAG_02347
UMAG_01042	UMAG_02407
UMAG_01042	UMAG_02414
UMAG_01042	UMAG_02444
UMAG_01042	UMAG_02564
UMAG_01042	UMAG_02571
UMAG_01042	UMAG_02579
UMAG_01042	UMAG_02581
UMAG_01042	UMAG_02587
UMAG_01042	UMAG_02629
UMAG_01042	UMAG_02657
UMAG_01042	UMAG_02678
UMAG_01042	UMAG_02687
UMAG_01042	UMAG_02708
UMAG_01042	UMAG_02710
UMAG_01042	UMAG_02733
UMAG_01042	UMAG_02744
UMAG_01042	UMAG_02782
UMAG_01042	UMAG_02801
UMAG_01042	UMAG_02903
UMAG_01042	UMAG_02924
UMAG_01042	UMAG_02929
UMAG_01042	UMAG_02968
UMAG_01042	UMAG_03007
UMAG_01042	UMAG_03035
UMAG_01042	UMAG_03063
UMAG_01042	UMAG_03108
UMAG_01042	UMAG_03145
UMAG_01042	UMAG_03162
UMAG_01042	UMAG_03165
UMAG_01042	UMAG_03170
UMAG_01042	UMAG_03206
UMAG_01042	UMAG_03210
UMAG_01042	UMAG_03227
UMAG_01042	UMAG_03234
UMAG_01042	UMAG_03241
UMAG_01042	UMAG_03278
UMAG_01042	UMAG_03286
UMAG_01042	UMAG_03290
UMAG_01042	UMAG_03306
UMAG_01042	UMAG_03333
UMAG_01042	UMAG_03347
UMAG_01042	UMAG_03366
UMAG_01042	UMAG_03446
UMAG_01042	UMAG_03496
UMAG_01042	UMAG_03529
UMAG_01042	UMAG_03548
UMAG_01042	UMAG_03584
UMAG_01042	UMAG_03627
UMAG_01042	UMAG_03701
UMAG_01042	UMAG_03729
UMAG_01042	UMAG_03740
UMAG_01042	UMAG_03758
UMAG_01042	UMAG_03798
UMAG_01042	UMAG_03802
UMAG_01042	UMAG_03844
UMAG_01042	UMAG_03862
UMAG_01042	UMAG_03897
UMAG_01042	UMAG_03916
UMAG_01042	UMAG_03938
UMAG_01042	UMAG_03939
UMAG_01042	UMAG_03959
UMAG_01042	UMAG_03987
UMAG_01042	UMAG_04047
UMAG_01042	UMAG_04067
UMAG_01042	UMAG_04114
UMAG_01042	UMAG_04127
UMAG_01042	UMAG_04151
UMAG_01042	UMAG_04159
UMAG_01042	UMAG_04167
UMAG_01042	UMAG_04182
UMAG_01042	UMAG_04193
UMAG_01042	UMAG_04220
UMAG_01042	UMAG_04239
UMAG_01042	UMAG_04260
UMAG_01042	UMAG_04298
UMAG_01042	UMAG_04299
UMAG_01042	UMAG_04332
UMAG_01042	UMAG_04352
UMAG_01042	UMAG_04410
UMAG_01042	UMAG_04461
UMAG_01042	UMAG_04613
UMAG_01042	UMAG_04622
UMAG_01042	UMAG_04661
UMAG_01042	UMAG_04702
UMAG_01042	UMAG_04738
UMAG_01042	UMAG_04751
UMAG_01042	UMAG_04765
UMAG_01042	UMAG_04776
UMAG_01042	UMAG_04793
UMAG_01042	UMAG_04826
UMAG_01042	UMAG_04838
UMAG_01042	UMAG_04930
UMAG_01042	UMAG_04934
UMAG_01042	UMAG_04991
UMAG_01042	UMAG_05063
UMAG_01042	UMAG_05109
UMAG_01042	UMAG_05110
UMAG_01042	UMAG_05126
UMAG_01042	UMAG_05171
UMAG_01042	UMAG_05180
UMAG_01042	UMAG_05219
UMAG_01042	UMAG_05228
UMAG_01042	UMAG_05283
UMAG_01042	UMAG_05293
UMAG_01042	UMAG_05387
UMAG_01042	UMAG_05420
UMAG_01042	UMAG_05482
UMAG_01042	UMAG_05503
UMAG_01042	UMAG_05567
UMAG_01042	UMAG_05579
UMAG_01042	UMAG_05595
UMAG_01042	UMAG_05646
UMAG_01042	UMAG_05651
UMAG_01042	UMAG_05674
UMAG_01042	UMAG_05687
UMAG_01042	UMAG_05714
UMAG_01042	UMAG_05721
UMAG_01042	UMAG_05831
UMAG_01042	UMAG_05832
UMAG_01042	UMAG_05857
UMAG_01042	UMAG_05919
UMAG_01042	UMAG_05921
UMAG_01042	UMAG_05984
UMAG_01042	UMAG_05986
UMAG_01042	UMAG_06022
UMAG_01042	UMAG_06032
UMAG_01042	UMAG_06107
UMAG_01042	UMAG_06138
UMAG_01042	UMAG_06175
UMAG_01042	UMAG_06193
UMAG_01042	UMAG_06233
UMAG_01042	UMAG_06237
UMAG_01042	UMAG_06259
UMAG_01042	UMAG_06275
UMAG_01042	UMAG_06294
UMAG_01042	UMAG_06296
UMAG_01042	UMAG_06333
UMAG_01042	UMAG_06374
UMAG_01042	UMAG_06377
UMAG_01042	UMAG_06404
UMAG_01042	UMAG_06421
UMAG_01042	UMAG_06445
UMAG_01042	UMAG_10006
UMAG_01042	UMAG_10063
UMAG_01042	UMAG_10095
UMAG_01042	UMAG_10098
UMAG_01042	UMAG_10114
UMAG_01042	UMAG_10117
UMAG_01042	UMAG_10143
UMAG_01042	UMAG_10163
UMAG_01042	UMAG_10237
UMAG_01042	UMAG_10279
UMAG_01042	UMAG_10299
UMAG_01042	UMAG_10310
UMAG_01042	UMAG_10357
UMAG_01042	UMAG_10371
UMAG_01042	UMAG_10410
UMAG_01042	UMAG_10417
UMAG_01042	UMAG_10445
UMAG_01042	UMAG_10448
UMAG_01042	UMAG_10452
UMAG_01042	UMAG_10504
UMAG_01042	UMAG_10508
UMAG_01042	UMAG_10522
UMAG_01042	UMAG_10532
UMAG_01042	UMAG_10539
UMAG_01042	UMAG_10549
UMAG_01042	UMAG_10560
UMAG_01042	UMAG_10588
UMAG_01042	UMAG_10593
UMAG_01042	UMAG_10683
UMAG_01042	UMAG_10687
UMAG_01042	UMAG_10696
UMAG_01042	UMAG_10711
UMAG_01042	UMAG_10737
UMAG_01042	UMAG_10751
UMAG_01042	UMAG_10788
UMAG_01042	UMAG_10804
UMAG_01042	UMAG_10810
UMAG_01042	UMAG_10880
UMAG_01042	UMAG_10914
UMAG_01042	UMAG_10925
UMAG_01042	UMAG_10926
UMAG_01042	UMAG_10966
UMAG_01042	UMAG_11000
UMAG_01042	UMAG_11028
UMAG_01042	UMAG_11050
UMAG_01042	UMAG_11098
UMAG_01042	UMAG_11115
UMAG_01042	UMAG_11212
UMAG_01042	UMAG_11213
UMAG_01042	UMAG_11214
UMAG_01042	UMAG_11293
UMAG_01042	UMAG_11318
UMAG_01042	UMAG_11334
UMAG_01042	UMAG_11426
UMAG_01042	UMAG_11460
UMAG_01042	UMAG_11496
UMAG_01042	UMAG_11509
UMAG_01042	UMAG_11590
UMAG_01042	UMAG_11605
UMAG_01042	UMAG_11620
UMAG_01042	UMAG_11635
UMAG_01042	UMAG_11644
UMAG_01042	UMAG_11667
UMAG_01042	UMAG_11747
UMAG_01042	UMAG_11749
UMAG_01042	UMAG_11750
UMAG_01042	UMAG_11787
UMAG_01042	UMAG_11797
UMAG_01042	UMAG_11827
UMAG_01042	UMAG_11875
UMAG_01042	UMAG_11911
UMAG_01042	UMAG_11928
UMAG_01042	UMAG_12048
UMAG_01042	UMAG_12087
UMAG_01042	UMAG_12105
UMAG_01042	UMAG_12108
UMAG_01042	UMAG_12244
UMAG_01050	UMAG_01050
UMAG_01050	UMAG_01434	-
UMAG_01050	UMAG_02191	-
UMAG_01050	UMAG_02377	-
UMAG_01050	UMAG_02453	-
UMAG_01050	UMAG_02899	-
UMAG_01050	UMAG_03446	-
UMAG_01050	UMAG_04162	-
UMAG_01050	UMAG_04410	-
UMAG_01050	UMAG_10188	-
UMAG_01050	UMAG_10189	-
UMAG_01050	UMAG_10689	-
UMAG_01050	UMAG_11339	-
UMAG_01224	UMAG_00009
UMAG_01224	UMAG_00026
UMAG_01224	UMAG_00046
UMAG_01224	UMAG_00059
UMAG_01224	UMAG_00071
UMAG_01224	UMAG_00074
UMAG_01224	UMAG_00083
UMAG_01224	UMAG_00095
UMAG_01224	UMAG_00096
UMAG_01224	UMAG_00157
UMAG_01224	UMAG_00169
UMAG_01224	UMAG_00184
UMAG_01224	UMAG_00207
UMAG_01224	UMAG_00212
UMAG_01224	UMAG_00227
UMAG_01224	UMAG_00265
UMAG_01224	UMAG_00275
UMAG_01224	UMAG_00292
UMAG_01224	UMAG_00295
UMAG_01224	UMAG_00296
UMAG_01224	UMAG_00319
UMAG_01224	UMAG_00321
UMAG_01224	UMAG_00343
UMAG_01224	UMAG_00366
UMAG_01224	UMAG_00399
UMAG_01224	UMAG_00403
UMAG_01224	UMAG_00429
UMAG_01224	UMAG_00430
UMAG_01224	UMAG_00454
UMAG_01224	UMAG_00469
UMAG_01224	UMAG_00486
UMAG_01224	UMAG_00510
UMAG_01224	UMAG_00518
UMAG_01224	UMAG_00526
UMAG_01224	UMAG_00547
UMAG_01224	UMAG_00548
UMAG_01224	UMAG_00575
UMAG_01224	UMAG_00582
UMAG_01224	UMAG_00584
UMAG_01224	UMAG_00585
UMAG_01224	UMAG_00614
UMAG_01224	UMAG_00624
UMAG_01224	UMAG_00667
UMAG_01224	UMAG_00678
UMAG_01224	UMAG_00689
UMAG_01224	UMAG_00691
UMAG_01224	UMAG_00703
UMAG_01224	UMAG_00716
UMAG_01224	UMAG_00725
UMAG_01224	UMAG_00735
UMAG_01224	UMAG_00779
UMAG_01224	UMAG_00797
UMAG_01224	UMAG_00800
UMAG_01224	UMAG_00812
UMAG_01224	UMAG_00844
UMAG_01224	UMAG_00857
UMAG_01224	UMAG_00864
UMAG_01224	UMAG_00882
UMAG_01224	UMAG_00891
UMAG_01224	UMAG_00906
UMAG_01224	UMAG_00911
UMAG_01224	UMAG_00920
UMAG_01224	UMAG_00921
UMAG_01224	UMAG_00923
UMAG_01224	UMAG_00934
UMAG_01224	UMAG_00936
UMAG_01224	UMAG_00952
UMAG_01224	UMAG_00975
UMAG_01224	UMAG_00992
UMAG_01224	UMAG_01009
UMAG_01224	UMAG_01011
UMAG_01224	UMAG_01023
UMAG_01224	UMAG_01033
UMAG_01224	UMAG_01054
UMAG_01224	UMAG_01059
UMAG_01224	UMAG_01062
UMAG_01224	UMAG_01072
UMAG_01224	UMAG_01088
UMAG_01224	UMAG_01093
UMAG_01224	UMAG_01101
UMAG_01224	UMAG_01121
UMAG_01224	UMAG_01122
UMAG_01224	UMAG_01133
UMAG_01224	UMAG_01134
UMAG_01224	UMAG_01186
UMAG_01224	UMAG_01209
UMAG_01224	UMAG_01215
UMAG_01224	UMAG_01220
UMAG_01224	UMAG_01221
UMAG_01224	UMAG_01224
UMAG_01224	UMAG_01230
UMAG_01224	UMAG_01232
UMAG_01224	UMAG_01242
UMAG_01224	UMAG_01249
UMAG_01224	UMAG_01252
UMAG_01224	UMAG_01258
UMAG_01224	UMAG_01275
UMAG_01224	UMAG_01279
UMAG_01224	UMAG_01305
UMAG_01224	UMAG_01314
UMAG_01224	UMAG_01323
UMAG_01224	UMAG_01364
UMAG_01224	UMAG_01388
UMAG_01224	UMAG_01454
UMAG_01224	UMAG_01458
UMAG_01224	UMAG_01463
UMAG_01224	UMAG_01498
UMAG_01224	UMAG_01529
UMAG_01224	UMAG_01530
UMAG_01224	UMAG_01617
UMAG_01224	UMAG_01627
UMAG_01224	UMAG_01634
UMAG_01224	UMAG_01639
UMAG_01224	UMAG_01647
UMAG_01224	UMAG_01651
UMAG_01224	UMAG_01671
UMAG_01224	UMAG_01679
UMAG_01224	UMAG_01687
UMAG_01224	UMAG_01692
UMAG_01224	UMAG_01720
UMAG_01224	UMAG_01726
UMAG_01224	UMAG_01736
UMAG_01224	UMAG_01803
UMAG_01224	UMAG_01804
UMAG_01224	UMAG_01813
UMAG_01224	UMAG_01849
UMAG_01224	UMAG_01874
UMAG_01224	UMAG_01934
UMAG_01224	UMAG_01945
UMAG_01224	UMAG_01984
UMAG_01224	UMAG_01989
UMAG_01224	UMAG_02046
UMAG_01224	UMAG_02057
UMAG_01224	UMAG_02064
UMAG_01224	UMAG_02067
UMAG_01224	UMAG_02088
UMAG_01224	UMAG_02164
UMAG_01224	UMAG_02220
UMAG_01224	UMAG_02258
UMAG_01224	UMAG_02266
UMAG_01224	UMAG_02281
UMAG_01224	UMAG_02340
UMAG_01224	UMAG_02346
UMAG_01224	UMAG_02347
UMAG_01224	UMAG_02350
UMAG_01224	UMAG_02353
UMAG_01224	UMAG_02357
UMAG_01224	UMAG_02377
UMAG_01224	UMAG_02386
UMAG_01224	UMAG_02390
UMAG_01224	UMAG_02395
UMAG_01224	UMAG_02403
UMAG_01224	UMAG_02415
UMAG_01224	UMAG_02421
UMAG_01224	UMAG_02436
UMAG_01224	UMAG_02442
UMAG_01224	UMAG_02450
UMAG_01224	UMAG_02461
UMAG_01224	UMAG_02476
UMAG_01224	UMAG_02495
UMAG_01224	UMAG_02528
UMAG_01224	UMAG_02564
UMAG_01224	UMAG_02572
UMAG_01224	UMAG_02577
UMAG_01224	UMAG_02581
UMAG_01224	UMAG_02583
UMAG_01224	UMAG_02591
UMAG_01224	UMAG_02628
UMAG_01224	UMAG_02629
UMAG_01224	UMAG_02662
UMAG_01224	UMAG_02676
UMAG_01224	UMAG_02677
UMAG_01224	UMAG_02687
UMAG_01224	UMAG_02729
UMAG_01224	UMAG_02731
UMAG_01224	UMAG_02733
UMAG_01224	UMAG_02744
UMAG_01224	UMAG_02792
UMAG_01224	UMAG_02801
UMAG_01224	UMAG_02830
UMAG_01224	UMAG_02881
UMAG_01224	UMAG_02899
UMAG_01224	UMAG_02913
UMAG_01224	UMAG_02922
UMAG_01224	UMAG_02923
UMAG_01224	UMAG_02979
UMAG_01224	UMAG_02989
UMAG_01224	UMAG_03007
UMAG_01224	UMAG_03045
UMAG_01224	UMAG_03061
UMAG_01224	UMAG_03069
UMAG_01224	UMAG_03070
UMAG_01224	UMAG_03071
UMAG_01224	UMAG_03080
UMAG_01224	UMAG_03145
UMAG_01224	UMAG_03153
UMAG_01224	UMAG_03156
UMAG_01224	UMAG_03162
UMAG_01224	UMAG_03169
UMAG_01224	UMAG_03182
UMAG_01224	UMAG_03199
UMAG_01224	UMAG_03209
UMAG_01224	UMAG_03210
UMAG_01224	UMAG_03216
UMAG_01224	UMAG_03234
UMAG_01224	UMAG_03241
UMAG_01224	UMAG_03278
UMAG_01224	UMAG_03280
UMAG_01224	UMAG_03286
UMAG_01224	UMAG_03290
UMAG_01224	UMAG_03330
UMAG_01224	UMAG_03333
UMAG_01224	UMAG_03347
UMAG_01224	UMAG_03351
UMAG_01224	UMAG_03361
UMAG_01224	UMAG_03425
UMAG_01224	UMAG_03437
UMAG_01224	UMAG_03446
UMAG_01224	UMAG_03467
UMAG_01224	UMAG_03469
UMAG_01224	UMAG_03475
UMAG_01224	UMAG_03496
UMAG_01224	UMAG_03515
UMAG_01224	UMAG_03536
UMAG_01224	UMAG_03537
UMAG_01224	UMAG_03549
UMAG_01224	UMAG_03571
UMAG_01224	UMAG_03593
UMAG_01224	UMAG_03598
UMAG_01224	UMAG_03607
UMAG_01224	UMAG_03609
UMAG_01224	UMAG_03610
UMAG_01224	UMAG_03627
UMAG_01224	UMAG_03647
UMAG_01224	UMAG_03654
UMAG_01224	UMAG_03662
UMAG_01224	UMAG_03700
UMAG_01224	UMAG_03701
UMAG_01224	UMAG_03718
UMAG_01224	UMAG_03729
UMAG_01224	UMAG_03734
UMAG_01224	UMAG_03758
UMAG_01224	UMAG_03772
UMAG_01224	UMAG_03775
UMAG_01224	UMAG_03813
UMAG_01224	UMAG_03826
UMAG_01224	UMAG_03839
UMAG_01224	UMAG_03851
UMAG_01224	UMAG_03852
UMAG_01224	UMAG_03854
UMAG_01224	UMAG_03862
UMAG_01224	UMAG_03883
UMAG_01224	UMAG_03902
UMAG_01224	UMAG_03916
UMAG_01224	UMAG_03921
UMAG_01224	UMAG_03937
UMAG_01224	UMAG_03939
UMAG_01224	UMAG_03945
UMAG_01224	UMAG_03950
UMAG_01224	UMAG_03952
UMAG_01224	UMAG_03958
UMAG_01224	UMAG_03959
UMAG_01224	UMAG_03963
UMAG_01224	UMAG_03967
UMAG_01224	UMAG_03969
UMAG_01224	UMAG_03974
UMAG_01224	UMAG_03994
UMAG_01224	UMAG_03997
UMAG_01224	UMAG_04031
UMAG_01224	UMAG_04050
UMAG_01224	UMAG_04056
UMAG_01224	UMAG_04067
UMAG_01224	UMAG_04114
UMAG_01224	UMAG_04118
UMAG_01224	UMAG_04156
UMAG_01224	UMAG_04158
UMAG_01224	UMAG_04166
UMAG_01224	UMAG_04168
UMAG_01224	UMAG_04173
UMAG_01224	UMAG_04182
UMAG_01224	UMAG_04201
UMAG_01224	UMAG_04209
UMAG_01224	UMAG_04226
UMAG_01224	UMAG_04239
UMAG_01224	UMAG_04268
UMAG_01224	UMAG_04270
UMAG_01224	UMAG_04284
UMAG_01224	UMAG_04298
UMAG_01224	UMAG_04332
UMAG_01224	UMAG_04347
UMAG_01224	UMAG_04352
UMAG_01224	UMAG_04389
UMAG_01224	UMAG_04394
UMAG_01224	UMAG_04398
UMAG_01224	UMAG_04410
UMAG_01224	UMAG_04423
UMAG_01224	UMAG_04429
UMAG_01224	UMAG_04430
UMAG_01224	UMAG_04441
UMAG_01224	UMAG_04442
UMAG_01224	UMAG_04456
UMAG_01224	UMAG_04470
UMAG_01224	UMAG_04473
UMAG_01224	UMAG_04478
UMAG_01224	UMAG_04489
UMAG_01224	UMAG_04508
UMAG_01224	UMAG_04516
UMAG_01224	UMAG_04523
UMAG_01224	UMAG_04532
UMAG_01224	UMAG_04539
UMAG_01224	UMAG_04543
UMAG_01224	UMAG_04555
UMAG_01224	UMAG_04562
UMAG_01224	UMAG_04588
UMAG_01224	UMAG_04629
UMAG_01224	UMAG_04661
UMAG_01224	UMAG_04680
UMAG_01224	UMAG_04701
UMAG_01224	UMAG_04703
UMAG_01224	UMAG_04726
UMAG_01224	UMAG_04787
UMAG_01224	UMAG_04789
UMAG_01224	UMAG_04793
UMAG_01224	UMAG_04797
UMAG_01224	UMAG_04835
UMAG_01224	UMAG_04846
UMAG_01224	UMAG_04848
UMAG_01224	UMAG_04871
UMAG_01224	UMAG_04872
UMAG_01224	UMAG_04881
UMAG_01224	UMAG_04896
UMAG_01224	UMAG_04913
UMAG_01224	UMAG_04922
UMAG_01224	UMAG_04930
UMAG_01224	UMAG_04932
UMAG_01224	UMAG_04939
UMAG_01224	UMAG_04967
UMAG_01224	UMAG_04972
UMAG_01224	UMAG_04983
UMAG_01224	UMAG_04988
UMAG_01224	UMAG_05019
UMAG_01224	UMAG_05025
UMAG_01224	UMAG_05031
UMAG_01224	UMAG_05062
UMAG_01224	UMAG_05064
UMAG_01224	UMAG_05085
UMAG_01224	UMAG_05130
UMAG_01224	UMAG_05139
UMAG_01224	UMAG_05156
UMAG_01224	UMAG_05162
UMAG_01224	UMAG_05170
UMAG_01224	UMAG_05177
UMAG_01224	UMAG_05183
UMAG_01224	UMAG_05209
UMAG_01224	UMAG_05214
UMAG_01224	UMAG_05233
UMAG_01224	UMAG_05240
UMAG_01224	UMAG_05283
UMAG_01224	UMAG_05287
UMAG_01224	UMAG_05293
UMAG_01224	UMAG_05334
UMAG_01224	UMAG_05337
UMAG_01224	UMAG_05338
UMAG_01224	UMAG_05340
UMAG_01224	UMAG_05348
UMAG_01224	UMAG_05355
UMAG_01224	UMAG_05362
UMAG_01224	UMAG_05365
UMAG_01224	UMAG_05373
UMAG_01224	UMAG_05378
UMAG_01224	UMAG_05387
UMAG_01224	UMAG_05403
UMAG_01224	UMAG_05429
UMAG_01224	UMAG_05433
UMAG_01224	UMAG_05434
UMAG_01224	UMAG_05458
UMAG_01224	UMAG_05473
UMAG_01224	UMAG_05482
UMAG_01224	UMAG_05503
UMAG_01224	UMAG_05506
UMAG_01224	UMAG_05509
UMAG_01224	UMAG_05522
UMAG_01224	UMAG_05554
UMAG_01224	UMAG_05579
UMAG_01224	UMAG_05588
UMAG_01224	UMAG_05608
UMAG_01224	UMAG_05610
UMAG_01224	UMAG_05627
UMAG_01224	UMAG_05651
UMAG_01224	UMAG_05653
UMAG_01224	UMAG_05656
UMAG_01224	UMAG_05659
UMAG_01224	UMAG_05674
UMAG_01224	UMAG_05687
UMAG_01224	UMAG_05721
UMAG_01224	UMAG_05754
UMAG_01224	UMAG_05766
UMAG_01224	UMAG_05769
UMAG_01224	UMAG_05770
UMAG_01224	UMAG_05773
UMAG_01224	UMAG_05777
UMAG_01224	UMAG_05825
UMAG_01224	UMAG_05828
UMAG_01224	UMAG_05831
UMAG_01224	UMAG_05832
UMAG_01224	UMAG_05857
UMAG_01224	UMAG_05880
UMAG_01224	UMAG_05900
UMAG_01224	UMAG_05912
UMAG_01224	UMAG_05972
UMAG_01224	UMAG_05986
UMAG_01224	UMAG_06004
UMAG_01224	UMAG_06022
UMAG_01224	UMAG_06031
UMAG_01224	UMAG_06035
UMAG_01224	UMAG_06048
UMAG_01224	UMAG_06055
UMAG_01224	UMAG_06063
UMAG_01224	UMAG_06080
UMAG_01224	UMAG_06107
UMAG_01224	UMAG_06129
UMAG_01224	UMAG_06138
UMAG_01224	UMAG_06159
UMAG_01224	UMAG_06167
UMAG_01224	UMAG_06188
UMAG_01224	UMAG_06193
UMAG_01224	UMAG_06201
UMAG_01224	UMAG_06205
UMAG_01224	UMAG_06228
UMAG_01224	UMAG_06229
UMAG_01224	UMAG_06234
UMAG_01224	UMAG_06235
UMAG_01224	UMAG_06243
UMAG_01224	UMAG_06258
UMAG_01224	UMAG_06281
UMAG_01224	UMAG_06285
UMAG_01224	UMAG_06296
UMAG_01224	UMAG_06306
UMAG_01224	UMAG_06348
UMAG_01224	UMAG_06360
UMAG_01224	UMAG_06368
UMAG_01224	UMAG_06374
UMAG_01224	UMAG_06376
UMAG_01224	UMAG_06401
UMAG_01224	UMAG_06402
UMAG_01224	UMAG_06404
UMAG_01224	UMAG_06405
UMAG_01224	UMAG_06430
UMAG_01224	UMAG_06443
UMAG_01224	UMAG_06456
UMAG_01224	UMAG_06460
UMAG_01224	UMAG_10010
UMAG_01224	UMAG_10013
UMAG_01224	UMAG_10023
UMAG_01224	UMAG_10033
UMAG_01224	UMAG_10060
UMAG_01224	UMAG_10064
UMAG_01224	UMAG_10110
UMAG_01224	UMAG_10117
UMAG_01224	UMAG_10118
UMAG_01224	UMAG_10119
UMAG_01224	UMAG_10129
UMAG_01224	UMAG_10145
UMAG_01224	UMAG_10146
UMAG_01224	UMAG_10154
UMAG_01224	UMAG_10156
UMAG_01224	UMAG_10157
UMAG_01224	UMAG_10158
UMAG_01224	UMAG_10173
UMAG_01224	UMAG_10175
UMAG_01224	UMAG_10182
UMAG_01224	UMAG_10195
UMAG_01224	UMAG_10197
UMAG_01224	UMAG_10229
UMAG_01224	UMAG_10236
UMAG_01224	UMAG_10237
UMAG_01224	UMAG_10238
UMAG_01224	UMAG_10260
UMAG_01224	UMAG_10276
UMAG_01224	UMAG_10308
UMAG_01224	UMAG_10313
UMAG_01224	UMAG_10320
UMAG_01224	UMAG_10330
UMAG_01224	UMAG_10339
UMAG_01224	UMAG_10347
UMAG_01224	UMAG_10357
UMAG_01224	UMAG_10387
UMAG_01224	UMAG_10394
UMAG_01224	UMAG_10419
UMAG_01224	UMAG_10424
UMAG_01224	UMAG_10433
UMAG_01224	UMAG_10448
UMAG_01224	UMAG_10482
UMAG_01224	UMAG_10484
UMAG_01224	UMAG_10522
UMAG_01224	UMAG_10523
UMAG_01224	UMAG_10527
UMAG_01224	UMAG_10528
UMAG_01224	UMAG_10549
UMAG_01224	UMAG_10576
UMAG_01224	UMAG_10589
UMAG_01224	UMAG_10615
UMAG_01224	UMAG_10620
UMAG_01224	UMAG_10621
UMAG_01224	UMAG_10625
UMAG_01224	UMAG_10650
UMAG_01224	UMAG_10674
UMAG_01224	UMAG_10681
UMAG_01224	UMAG_10683
UMAG_01224	UMAG_10685
UMAG_01224	UMAG_10703
UMAG_01224	UMAG_10705
UMAG_01224	UMAG_10715
UMAG_01224	UMAG_10737
UMAG_01224	UMAG_10749
UMAG_01224	UMAG_10770
UMAG_01224	UMAG_10783
UMAG_01224	UMAG_10785
UMAG_01224	UMAG_10794
UMAG_01224	UMAG_10804
UMAG_01224	UMAG_10810
UMAG_01224	UMAG_10822
UMAG_01224	UMAG_10840
UMAG_01224	UMAG_10841
UMAG_01224	UMAG_10863
UMAG_01224	UMAG_10872
UMAG_01224	UMAG_10873
UMAG_01224	UMAG_10903
UMAG_01224	UMAG_10907
UMAG_01224	UMAG_10936
UMAG_01224	UMAG_10966
UMAG_01224	UMAG_10968
UMAG_01224	UMAG_10983
UMAG_01224	UMAG_10985
UMAG_01224	UMAG_11009
UMAG_01224	UMAG_11028
UMAG_01224	UMAG_11110
UMAG_01224	UMAG_11115
UMAG_01224	UMAG_11125
UMAG_01224	UMAG_11167
UMAG_01224	UMAG_11172
UMAG_01224	UMAG_11205
UMAG_01224	UMAG_11212
UMAG_01224	UMAG_11215
UMAG_01224	UMAG_11219
UMAG_01224	UMAG_11220
UMAG_01224	UMAG_11243
UMAG_01224	UMAG_11257
UMAG_01224	UMAG_11259
UMAG_01224	UMAG_11262
UMAG_01224	UMAG_11266
UMAG_01224	UMAG_11278
UMAG_01224	UMAG_11318
UMAG_01224	UMAG_11327
UMAG_01224	UMAG_11341
UMAG_01224	UMAG_11363
UMAG_01224	UMAG_11399
UMAG_01224	UMAG_11411
UMAG_01224	UMAG_11412
UMAG_01224	UMAG_11426
UMAG_01224	UMAG_11437
UMAG_01224	UMAG_11460
UMAG_01224	UMAG_11479
UMAG_01224	UMAG_11482
UMAG_01224	UMAG_11488
UMAG_01224	UMAG_11500
UMAG_01224	UMAG_11534
UMAG_01224	UMAG_11537
UMAG_01224	UMAG_11551
UMAG_01224	UMAG_11568
UMAG_01224	UMAG_11570
UMAG_01224	UMAG_11572
UMAG_01224	UMAG_11578
UMAG_01224	UMAG_11596
UMAG_01224	UMAG_11605
UMAG_01224	UMAG_11620
UMAG_01224	UMAG_11653
UMAG_01224	UMAG_11662
UMAG_01224	UMAG_11694
UMAG_01224	UMAG_11705
UMAG_01224	UMAG_11710
UMAG_01224	UMAG_11713
UMAG_01224	UMAG_11733
UMAG_01224	UMAG_11734
UMAG_01224	UMAG_11740
UMAG_01224	UMAG_11747
UMAG_01224	UMAG_11750
UMAG_01224	UMAG_11767
UMAG_01224	UMAG_11769
UMAG_01224	UMAG_11787
UMAG_01224	UMAG_11800
UMAG_01224	UMAG_11819
UMAG_01224	UMAG_11827
UMAG_01224	UMAG_11841
UMAG_01224	UMAG_11859
UMAG_01224	UMAG_11867
UMAG_01224	UMAG_11875
UMAG_01224	UMAG_11911
UMAG_01224	UMAG_11919
UMAG_01224	UMAG_11923
UMAG_01224	UMAG_11928
UMAG_01224	UMAG_11945
UMAG_01224	UMAG_11968
UMAG_01224	UMAG_11997
UMAG_01224	UMAG_12005
UMAG_01224	UMAG_12087
UMAG_01224	UMAG_12110
UMAG_01224	UMAG_12150
UMAG_01224	UMAG_12236
UMAG_01224	UMAG_12241
UMAG_01224	UMAG_12250
UMAG_01224	UMAG_12267
UMAG_01224	UMAG_15001
UMAG_01224	UMAG_15004
UMAG_01224	UMAG_15008
UMAG_01224	UMAG_15029
UMAG_01224	UMAG_15034
UMAG_01232	UMAG_01232
UMAG_01232	UMAG_01982
UMAG_01232	UMAG_04214
UMAG_01232	UMAG_04872
UMAG_01232	UMAG_04881
UMAG_01232	UMAG_04909
UMAG_01232	UMAG_05972
UMAG_01232	UMAG_10373
UMAG_01556	UMAG_00006	+
UMAG_01556	UMAG_00034	+
UMAG_01556	UMAG_00053	-
UMAG_01556	UMAG_00056	+
UMAG_01556	UMAG_00061	-
UMAG_01556	UMAG_00071	+
UMAG_01556	UMAG_00108	-
UMAG_01556	UMAG_00118	+
UMAG_01556	UMAG_00177	+
UMAG_01556	UMAG_00391	+
UMAG_01556	UMAG_00395	-
UMAG_01556	UMAG_00597	+
UMAG_01556	UMAG_00605	+
UMAG_01556	UMAG_00684	-
UMAG_01556	UMAG_00708	-
UMAG_01556	UMAG_00817	+
UMAG_01556	UMAG_00837	-
UMAG_01556	UMAG_00945	+
UMAG_01556	UMAG_00950	+
UMAG_01556	UMAG_01048	+
UMAG_01556	UMAG_01074	-
UMAG_01556	UMAG_01232	+
UMAG_01556	UMAG_01245	+
UMAG_01556	UMAG_01286	-
UMAG_01556	UMAG_01711	-
UMAG_01556	UMAG_01784	-
UMAG_01556	UMAG_01804	+
UMAG_01556	UMAG_01861	+
UMAG_01556	UMAG_01888	-
UMAG_01556	UMAG_02023	-
UMAG_01556	UMAG_02115	+
UMAG_01556	UMAG_02146	+
UMAG_01556	UMAG_02197	-
UMAG_01556	UMAG_02337	+
UMAG_01556	UMAG_02356	+
UMAG_01556	UMAG_02395	+
UMAG_01556	UMAG_02411	-
UMAG_01556	UMAG_02498	+
UMAG_01556	UMAG_02554	+
UMAG_01556	UMAG_02624	-
UMAG_01556	UMAG_02632	+
UMAG_01556	UMAG_02796	-
UMAG_01556	UMAG_02801	+
UMAG_01556	UMAG_02809	+
UMAG_01556	UMAG_02902	+
UMAG_01556	UMAG_02919	+
UMAG_01556	UMAG_03040	+
UMAG_01556	UMAG_03237	+
UMAG_01556	UMAG_03284	-
UMAG_01556	UMAG_03382	-
UMAG_01556	UMAG_03411	+
UMAG_01556	UMAG_03415	-
UMAG_01556	UMAG_03470	-
UMAG_01556	UMAG_03643	-
UMAG_01556	UMAG_03645	-
UMAG_01556	UMAG_03690	+
UMAG_01556	UMAG_03700	+
UMAG_01556	UMAG_03779	+
UMAG_01556	UMAG_03824	+
UMAG_01556	UMAG_03832	-
UMAG_01556	UMAG_03847	+
UMAG_01556	UMAG_03910	-
UMAG_01556	UMAG_03980	+
UMAG_01556	UMAG_04013	-
UMAG_01556	UMAG_04106	-
UMAG_01556	UMAG_04125	-
UMAG_01556	UMAG_04191	+
UMAG_01556	UMAG_04268	+
UMAG_01556	UMAG_04309	+
UMAG_01556	UMAG_04370	-
UMAG_01556	UMAG_04594	+
UMAG_01556	UMAG_04667	+
UMAG_01556	UMAG_04781	+
UMAG_01556	UMAG_04909	-
UMAG_01556	UMAG_05022	+
UMAG_01556	UMAG_05057	+
UMAG_01556	UMAG_05200	+
UMAG_01556	UMAG_05208	+
UMAG_01556	UMAG_05229	+
UMAG_01556	UMAG_05249	-
UMAG_01556	UMAG_05252	-
UMAG_01556	UMAG_05259	-
UMAG_01556	UMAG_05344	+
UMAG_01556	UMAG_05351	-
UMAG_01556	UMAG_05642	-
UMAG_01556	UMAG_05644	+
UMAG_01556	UMAG_05739	+
UMAG_01556	UMAG_05755	-
UMAG_01556	UMAG_05774	+
UMAG_01556	UMAG_05835	+
UMAG_01556	UMAG_05841	+
UMAG_01556	UMAG_05921	+
UMAG_01556	UMAG_05972	-
UMAG_01556	UMAG_06400	-
UMAG_01556	UMAG_10010	+
UMAG_01556	UMAG_10023	+
UMAG_01556	UMAG_10041	+
UMAG_01556	UMAG_10064	+
UMAG_01556	UMAG_10068	-
UMAG_01556	UMAG_10221	+
UMAG_01556	UMAG_10270	-
UMAG_01556	UMAG_10313	-
UMAG_01556	UMAG_10416	+
UMAG_01556	UMAG_10426	+
UMAG_01556	UMAG_10508	+
UMAG_01556	UMAG_10656	+
UMAG_01556	UMAG_10659	+
UMAG_01556	UMAG_10723	+
UMAG_01556	UMAG_10740	-
UMAG_01556	UMAG_10769	+
UMAG_01556	UMAG_10881	-
UMAG_01556	UMAG_10902	+
UMAG_01556	UMAG_11050	+
UMAG_01556	UMAG_11067	-
UMAG_01556	UMAG_11105	+
UMAG_01556	UMAG_11107	-
UMAG_01556	UMAG_11162	+
UMAG_01556	UMAG_11256	-
UMAG_01556	UMAG_11310	+
UMAG_01556	UMAG_11322	-
UMAG_01556	UMAG_11398	+
UMAG_01556	UMAG_11458	+
UMAG_01556	UMAG_11481	-
UMAG_01556	UMAG_11483	-
UMAG_01556	UMAG_11713	+
UMAG_01556	UMAG_11735	+
UMAG_01556	UMAG_11827	+
UMAG_01556	UMAG_11852	+
UMAG_01556	UMAG_12175	-
UMAG_01556	UMAG_12192	+
UMAG_01556	UMAG_12233	+
UMAG_01556	UMAG_15004	+
UMAG_01556	UMAG_15007	+
UMAG_01556	UMAG_15072	+
UMAG_01597	UMAG_00007
UMAG_01597	UMAG_00012
UMAG_01597	UMAG_00074
UMAG_01597	UMAG_00113
UMAG_01597	UMAG_00176
UMAG_01597	UMAG_00240
UMAG_01597	UMAG_00242
UMAG_01597	UMAG_00259
UMAG_01597	UMAG_00292
UMAG_01597	UMAG_00295
UMAG_01597	UMAG_00296
UMAG_01597	UMAG_00304
UMAG_01597	UMAG_00311
UMAG_01597	UMAG_00322
UMAG_01597	UMAG_00330
UMAG_01597	UMAG_00350
UMAG_01597	UMAG_00361
UMAG_01597	UMAG_00387
UMAG_01597	UMAG_00453
UMAG_01597	UMAG_00469
UMAG_01597	UMAG_00481
UMAG_01597	UMAG_00505
UMAG_01597	UMAG_00508
UMAG_01597	UMAG_00516
UMAG_01597	UMAG_00565
UMAG_01597	UMAG_00568
UMAG_01597	UMAG_00579
UMAG_01597	UMAG_00582
UMAG_01597	UMAG_00584
UMAG_01597	UMAG_00597
UMAG_01597	UMAG_00602
UMAG_01597	UMAG_00605
UMAG_01597	UMAG_00630
UMAG_01597	UMAG_00646
UMAG_01597	UMAG_00658
UMAG_01597	UMAG_00678
UMAG_01597	UMAG_00685
UMAG_01597	UMAG_00735
UMAG_01597	UMAG_00743
UMAG_01597	UMAG_00756
UMAG_01597	UMAG_00768
UMAG_01597	UMAG_00778
UMAG_01597	UMAG_00802
UMAG_01597	UMAG_00811
UMAG_01597	UMAG_00812
UMAG_01597	UMAG_00844
UMAG_01597	UMAG_00862
UMAG_01597	UMAG_00864
UMAG_01597	UMAG_00872
UMAG_01597	UMAG_00903
UMAG_01597	UMAG_00921
UMAG_01597	UMAG_00926
UMAG_01597	UMAG_00934
UMAG_01597	UMAG_00955
UMAG_01597	UMAG_00957
UMAG_01597	UMAG_00963
UMAG_01597	UMAG_00975
UMAG_01597	UMAG_00980
UMAG_01597	UMAG_00982
UMAG_01597	UMAG_00992
UMAG_01597	UMAG_01018
UMAG_01597	UMAG_01023
UMAG_01597	UMAG_01042
UMAG_01597	UMAG_01050
UMAG_01597	UMAG_01060
UMAG_01597	UMAG_01063
UMAG_01597	UMAG_01064
UMAG_01597	UMAG_01080
UMAG_01597	UMAG_01088
UMAG_01597	UMAG_01096
UMAG_01597	UMAG_01101
UMAG_01597	UMAG_01103
UMAG_01597	UMAG_01120
UMAG_01597	UMAG_01123
UMAG_01597	UMAG_01126
UMAG_01597	UMAG_01133
UMAG_01597	UMAG_01134
UMAG_01597	UMAG_01153
UMAG_01597	UMAG_01172
UMAG_01597	UMAG_01209
UMAG_01597	UMAG_01210
UMAG_01597	UMAG_01230
UMAG_01597	UMAG_01242
UMAG_01597	UMAG_01250
UMAG_01597	UMAG_01252
UMAG_01597	UMAG_01275
UMAG_01597	UMAG_01279
UMAG_01597	UMAG_01286
UMAG_01597	UMAG_01310
UMAG_01597	UMAG_01314
UMAG_01597	UMAG_01318
UMAG_01597	UMAG_01341
UMAG_01597	UMAG_01344
UMAG_01597	UMAG_01364
UMAG_01597	UMAG_01379
UMAG_01597	UMAG_01467
UMAG_01597	UMAG_01470
UMAG_01597	UMAG_01504
UMAG_01597	UMAG_01505
UMAG_01597	UMAG_01530
UMAG_01597	UMAG_01531
UMAG_01597	UMAG_01551
UMAG_01597	UMAG_01597	-
UMAG_01597	UMAG_01606
UMAG_01597	UMAG_01623
UMAG_01597	UMAG_01627
UMAG_01597	UMAG_01634
UMAG_01597	UMAG_01637
UMAG_01597	UMAG_01639
UMAG_01597	UMAG_01646
UMAG_01597	UMAG_01720
UMAG_01597	UMAG_01726
UMAG_01597	UMAG_01728
UMAG_01597	UMAG_01784
UMAG_01597	UMAG_01813
UMAG_01597	UMAG_01849
UMAG_01597	UMAG_01861
UMAG_01597	UMAG_01926
UMAG_01597	UMAG_01934
UMAG_01597	UMAG_01964
UMAG_01597	UMAG_01990
UMAG_01597	UMAG_02007
UMAG_01597	UMAG_02015
UMAG_01597	UMAG_02016
UMAG_01597	UMAG_02057
UMAG_01597	UMAG_02064
UMAG_01597	UMAG_02066
UMAG_01597	UMAG_02079
UMAG_01597	UMAG_02102
UMAG_01597	UMAG_02150
UMAG_01597	UMAG_02159
UMAG_01597	UMAG_02220
UMAG_01597	UMAG_02258
UMAG_01597	UMAG_02276
UMAG_01597	UMAG_02285
UMAG_01597	UMAG_02324
UMAG_01597	UMAG_02343
UMAG_01597	UMAG_02353
UMAG_01597	UMAG_02357
UMAG_01597	UMAG_02375
UMAG_01597	UMAG_02386
UMAG_01597	UMAG_02395
UMAG_01597	UMAG_02396
UMAG_01597	UMAG_02402
UMAG_01597	UMAG_02420
UMAG_01597	UMAG_02421
UMAG_01597	UMAG_02440
UMAG_01597	UMAG_02446
UMAG_01597	UMAG_02450
UMAG_01597	UMAG_02453
UMAG_01597	UMAG_02461
UMAG_01597	UMAG_02477
UMAG_01597	UMAG_02494
UMAG_01597	UMAG_02500
UMAG_01597	UMAG_02512
UMAG_01597	UMAG_02546
UMAG_01597	UMAG_02560
UMAG_01597	UMAG_02561
UMAG_01597	UMAG_02568
UMAG_01597	UMAG_02571
UMAG_01597	UMAG_02575
UMAG_01597	UMAG_02577
UMAG_01597	UMAG_02579
UMAG_01597	UMAG_02587
UMAG_01597	UMAG_02607
UMAG_01597	UMAG_02613
UMAG_01597	UMAG_02628
UMAG_01597	UMAG_02662
UMAG_01597	UMAG_02665
UMAG_01597	UMAG_02676
UMAG_01597	UMAG_02677
UMAG_01597	UMAG_02710
UMAG_01597	UMAG_02723
UMAG_01597	UMAG_02731
UMAG_01597	UMAG_02733
UMAG_01597	UMAG_02772
UMAG_01597	UMAG_02773
UMAG_01597	UMAG_02799
UMAG_01597	UMAG_02801
UMAG_01597	UMAG_02808
UMAG_01597	UMAG_02843
UMAG_01597	UMAG_02849
UMAG_01597	UMAG_02859
UMAG_01597	UMAG_02860
UMAG_01597	UMAG_02867
UMAG_01597	UMAG_02874
UMAG_01597	UMAG_02876
UMAG_01597	UMAG_02899
UMAG_01597	UMAG_02905
UMAG_01597	UMAG_02924
UMAG_01597	UMAG_02929
UMAG_01597	UMAG_02999
UMAG_01597	UMAG_03009
UMAG_01597	UMAG_03013
UMAG_01597	UMAG_03025
UMAG_01597	UMAG_03035
UMAG_01597	UMAG_03063
UMAG_01597	UMAG_03069
UMAG_01597	UMAG_03074
UMAG_01597	UMAG_03096
UMAG_01597	UMAG_03141
UMAG_01597	UMAG_03147
UMAG_01597	UMAG_03162
UMAG_01597	UMAG_03170
UMAG_01597	UMAG_03182
UMAG_01597	UMAG_03234
UMAG_01597	UMAG_03239
UMAG_01597	UMAG_03278
UMAG_01597	UMAG_03299
UMAG_01597	UMAG_03330
UMAG_01597	UMAG_03351
UMAG_01597	UMAG_03354
UMAG_01597	UMAG_03355
UMAG_01597	UMAG_03361
UMAG_01597	UMAG_03363
UMAG_01597	UMAG_03366
UMAG_01597	UMAG_03431
UMAG_01597	UMAG_03434
UMAG_01597	UMAG_03467
UMAG_01597	UMAG_03469
UMAG_01597	UMAG_03486
UMAG_01597	UMAG_03494
UMAG_01597	UMAG_03501
UMAG_01597	UMAG_03507
UMAG_01597	UMAG_03511
UMAG_01597	UMAG_03529
UMAG_01597	UMAG_03533
UMAG_01597	UMAG_03536
UMAG_01597	UMAG_03549
UMAG_01597	UMAG_03565
UMAG_01597	UMAG_03616
UMAG_01597	UMAG_03673
UMAG_01597	UMAG_03700
UMAG_01597	UMAG_03702
UMAG_01597	UMAG_03729
UMAG_01597	UMAG_03737
UMAG_01597	UMAG_03771
[truncated: 21,934 more rows]

## Sheet: Hoja2
Gene regulatory network of S. cerevisiae (only the interactions with experimental evidence)
Source	Target	Interaction
YKL112W	YAL007C	NaN
YKL112W	YAL008W	NaN
YKL112W	YAL017W	NaN
YKL112W	YAL027W	NaN
YKL112W	YAL034W-A	NaN
YKL112W	YAL041W	NaN
YKL112W	YAL060W	NaN
YKL112W	YAL061W	NaN
YKL112W	YAL067C	NaN
YKL112W	YAR009C	NaN
YKL112W	YAR027W	NaN
YKL112W	YAR028W	NaN
YKL112W	YAR029W	NaN
YKL112W	YAR033W	NaN
YKL112W	YBL001C	NaN
YKL112W	YBL006C	NaN
YKL112W	YBL007C	NaN
YKL112W	YBL009W	NaN
YKL112W	YBL010C	NaN
YKL112W	YBL018C	NaN
YKL112W	YBL024W	NaN
YKL112W	YBL032W	NaN
YKL112W	YBL046W	NaN
YKL112W	YBL069W	NaN
YKL112W	YBL090W	NaN
YKL112W	YBL091C-A	NaN
YKL112W	YBL103C	NaN
YKL112W	YBL107C	NaN
YKL112W	YBL112C	NaN
YKL112W	YBR002C	NaN
YKL112W	YBR012W-B	NaN
YKL112W	YBR036C	NaN
YKL112W	YBR052C	NaN
YKL112W	YBR057C	NaN
YKL112W	YBR062C	NaN
YKL112W	YBR065C	NaN
YKL112W	YBR067C	NaN
YKL112W	YBR069C	NaN
YKL112W	YBR095C	NaN
YKL112W	YBR098W	NaN
YKL112W	YBR103W	NaN
YKL112W	YBR104W	NaN
YKL112W	YBR121C	NaN
YKL112W	YBR125C	NaN
YKL112W	YBR130C	NaN
YKL112W	YBR131W	NaN
YKL112W	YBR145W	NaN
YKL112W	YBR158W	NaN
YKL112W	YBR162C	NaN
YKL112W	YBR163W	NaN
YKL112W	YBR193C	NaN
YKL112W	YBR197C	NaN
YKL112W	YBR210W	NaN
YKL112W	YBR212W	NaN
YKL112W	YBR215W	NaN
YKL112W	YBR216C	NaN
YKL112W	YBR238C	NaN
YKL112W	YBR239C	NaN
YKL112W	YBR246W	NaN
YKL112W	YBR253W	NaN
YKL112W	YBR258C	NaN
YKL112W	YBR262C	NaN
YKL112W	YBR264C	NaN
YKL112W	YBR267W	NaN
YKL112W	YBR268W	NaN
YKL112W	YBR273C	NaN
YKL112W	YBR282W	NaN
YKL112W	YBR295W	NaN
YKL112W	YCL005W	NaN
YKL112W	YCL027W	NaN
YKL112W	YCL028W	NaN
YKL112W	YCL029C	NaN
YKL112W	YCL037C	NaN
YKL112W	YCL042W	NaN
YKL112W	YCL049C	NaN
YKL112W	YCR003W	NaN
YKL112W	YCR010C	NaN
YKL112W	YCR021C	NaN
YKL112W	YCR032W	NaN
YKL112W	YCR089W	NaN
YKL112W	YCR099C	NaN
YKL112W	YCR100C	NaN
YKL112W	YCR104W	NaN
YKL112W	YCR106W	NaN
YKL112W	YCR107W	NaN
YKL112W	YDL005C	NaN
YKL112W	YDL012C	NaN
YKL112W	YDL021W	NaN
YKL112W	YDL024C	NaN
YKL112W	YDL037C	NaN
YKL112W	YDL039C	NaN
YKL112W	YDL044C	NaN
YKL112W	YDL057W	NaN
YKL112W	YDL059C	NaN
YKL112W	YDL063C	NaN
YKL112W	YDL070W	NaN
YKL112W	YDL076C	NaN
YKL112W	YDL085W	NaN
YKL112W	YDL089W	NaN
YKL112W	YDL167C	NaN
YKL112W	YDL180W	NaN
YKL112W	YDL183C	NaN
YKL112W	YDL200C	NaN
YKL112W	YDL245C	NaN
YKL112W	YDR011W	NaN
YKL112W	YDR018C	NaN
YKL112W	YDR027C	NaN
YKL112W	YDR034C-A	NaN
YKL112W	YDR034C-D	NaN
YKL112W	YDR034W-B	NaN
YKL112W	YDR043C	NaN
YKL112W	YDR046C	NaN
YKL112W	YDR070C	NaN
YKL112W	YDR072C	NaN
YKL112W	YDR075W	NaN
YKL112W	YDR078C	NaN
YKL112W	YDR087C	NaN
YKL112W	YDR118W	NaN
YKL112W	YDR119W	NaN
YKL112W	YDR121W	NaN
YKL112W	YDR124W	NaN
YKL112W	YDR126W	NaN
YKL112W	YDR130C	NaN
YKL112W	YDR134C	NaN
YKL112W	YDR146C	NaN
YKL112W	YDR156W	NaN
YKL112W	YDR159W	NaN
YKL112W	YDR163W	NaN
YKL112W	YDR165W	NaN
YKL112W	YDR171W	NaN
YKL112W	YDR174W	NaN
YKL112W	YDR178W	NaN
YKL112W	YDR180W	NaN
YKL112W	YDR185C	NaN
YKL112W	YDR194C	NaN
YKL112W	YDR210C-D	NaN
YKL112W	YDR233C	NaN
YKL112W	YDR251W	NaN
YKL112W	YDR252W	NaN
YKL112W	YDR255C	NaN
YKL112W	YDR289C	NaN
YKL112W	YDR301W	NaN
YKL112W	YDR309C	NaN
YKL112W	YDR313C	NaN
YKL112W	YDR314C	NaN
YKL112W	YDR319C	NaN
YKL112W	YDR321W	NaN
YKL112W	YDR345C	NaN
YKL112W	YDR347W	NaN
YKL112W	YDR365C	NaN
YKL112W	YDR365W-A	NaN
YKL112W	YDR365W-B	NaN
YKL112W	YDR366C	NaN
YKL112W	YDR379W	NaN
YKL112W	YDR380W	NaN
YKL112W	YDR383C	NaN
YKL112W	YDR384C	NaN
YKL112W	YDR391C	NaN
YKL112W	YDR411C	NaN
YKL112W	YDR438W	NaN
YKL112W	YDR457W	NaN
YKL112W	YDR461W	NaN
YKL112W	YDR469W	NaN
YKL112W	YDR476C	NaN
YKL112W	YDR505C	NaN
YKL112W	YDR520C	NaN
YKL112W	YDR525W-A	NaN
YKL112W	YEL005C	NaN
YKL112W	YEL017W	NaN
YKL112W	YEL048C	NaN
YKL112W	YEL057C	NaN
YKL112W	YEL066W	NaN
YKL112W	YER006W	NaN
YKL112W	YER033C	NaN
YKL112W	YER035W	NaN
YKL112W	YER041W	NaN
YKL112W	YER051W	NaN
YKL112W	YER057C	NaN
YKL112W	YER079W	NaN
YKL112W	YER083C	NaN
YKL112W	YER088C	NaN
YKL112W	YER096W	NaN
YKL112W	YER101C	NaN
YKL112W	YER105C	NaN
YKL112W	YER138C	NaN
YKL112W	YER138W-A	NaN
YKL112W	YER150W	NaN
YKL112W	YER155C	NaN
YKL112W	YER184C	NaN
YKL112W	YER186C	NaN
YKL112W	YER187W	NaN
YKL112W	YFL010C	NaN
YKL112W	YFL010W-A	NaN
YKL112W	YFL012W	NaN
YKL112W	YFL023W	NaN
YKL112W	YFL033C	NaN
YKL112W	YFL034C-A	NaN
YKL112W	YFL034C-B	NaN
YKL112W	YFL062W	NaN
YKL112W	YFL065C	NaN
YKL112W	YFL068W	NaN
YKL112W	YFR011C	NaN
YKL112W	YFR017C	NaN
YKL112W	YFR023W	NaN
YKL112W	YFR026C	NaN
YKL112W	YFR040W	NaN
YKL112W	YFR046C	NaN
YKL112W	YFR055W	NaN
YKL112W	YGL015C	NaN
YKL112W	YGL032C	NaN
YKL112W	YGL051W	NaN
YKL112W	YGL053W	NaN
YKL112W	YGL066W	NaN
YKL112W	YGL075C	NaN
YKL112W	YGL081W	NaN
YKL112W	YGL082W	NaN
YKL112W	YGL090W	NaN
YKL112W	YGL105W	NaN
YKL112W	YGL107C	NaN
YKL112W	YGL121C	NaN
YKL112W	YGL146C	NaN
YKL112W	YGL176C	NaN
YKL112W	YGL181W	NaN
YKL112W	YGL204C	NaN
YKL112W	YGL221C	NaN
YKL112W	YGL226C-A	NaN
YKL112W	YGL226W	NaN
YKL112W	YGL244W	NaN
YKL112W	YGL247W	NaN
YKL112W	YGL258W	NaN
YKL112W	YGR008C	NaN
YKL112W	YGR014W	NaN
YKL112W	YGR030C	NaN
YKL112W	YGR038C-B	NaN
YKL112W	YGR042W	NaN
YKL112W	YGR049W	NaN
YKL112W	YGR059W	NaN
YKL112W	YGR065C	NaN
YKL112W	YGR066C	NaN
YKL112W	YGR067C	NaN
YKL112W	YGR109W-A	NaN
YKL112W	YGR109W-B	NaN
YKL112W	YGR122W	NaN
YKL112W	YGR134W	NaN
YKL112W	YGR140W	NaN
YKL112W	YGR142W	NaN
YKL112W	YGR146C	NaN
YKL112W	YGR161C-D	NaN
YKL112W	YGR161W-B	NaN
YKL112W	YGR206W	NaN
YKL112W	YGR227W	NaN
YKL112W	YGR235C	NaN
YKL112W	YGR238C	NaN
YKL112W	YGR249W	NaN
YKL112W	YGR258C	NaN
YKL112W	YGR268C	NaN
YKL112W	YGR277C	NaN
YKL112W	YGR280C	NaN
YKL112W	YGR295C	NaN
YKL112W	YHL014C	NaN
YKL112W	YHL036W	NaN
YKL112W	YHL044W	NaN
YKL112W	YHL047C	NaN
YKL112W	YHR001W-A	NaN
YKL112W	YHR015W	NaN
YKL112W	YHR029C	NaN
YKL112W	YHR040W	NaN
YKL112W	YHR043C	NaN
YKL112W	YHR044C	NaN
YKL112W	YHR047C	NaN
YKL112W	YHR049W	NaN
YKL112W	YHR050W	NaN
YKL112W	YHR079C-A	NaN
YKL112W	YHR081W	NaN
YKL112W	YHR084W	NaN
YKL112W	YHR092C	NaN
YKL112W	YHR101C	NaN
YKL112W	YHR105W	NaN
YKL112W	YHR109W	NaN
YKL112W	YHR119W	NaN
YKL112W	YHR126C	NaN
YKL112W	YHR137W	NaN
YKL112W	YHR138C	NaN
YKL112W	YHR143W	NaN
YKL112W	YHR157W	NaN
YKL112W	YHR173C	NaN
YKL112W	YHR196W	NaN
YKL112W	YHR197W	NaN
YKL112W	YHR209W	NaN
YKL112W	YIL009C-A	NaN
YKL112W	YIL011W	NaN
YKL112W	YIL037C	NaN
YKL112W	YIL045W	NaN
YKL112W	YIL050W	NaN
YKL112W	YIL056W	NaN
YKL112W	YIL060W	NaN
YKL112W	YIL072W	NaN
YKL112W	YIL085C	NaN
YKL112W	YIL087C	NaN
YKL112W	YIL088C	NaN
YKL112W	YIL098C	NaN
YKL112W	YIL104C	NaN
YKL112W	YIL117C	NaN
YKL112W	YIL119C	NaN
YKL112W	YIL136W	NaN
YKL112W	YIL147C	NaN
YKL112W	YIL152W	NaN
YKL112W	YIL162W	NaN
YKL112W	YIL169C	NaN
YKL112W	YIL173W	NaN
YKL112W	YIL176C	NaN
YKL112W	YIR004W	NaN
YKL112W	YIR025W	NaN
YKL112W	YIR029W	NaN
YKL112W	YIR036C	NaN
YKL112W	YIR039C	NaN
YKL112W	YIR043C	NaN
YKL112W	YJL006C	NaN
YKL112W	YJL013C	NaN
YKL112W	YJL027C	NaN
YKL112W	YJL037W	NaN
YKL112W	YJL048C	NaN
YKL112W	YJL056C	NaN
YKL112W	YJL058C	NaN
YKL112W	YJL100W	NaN
YKL112W	YJL108C	NaN
YKL112W	YJL118W	NaN
YKL112W	YJL144W	NaN
YKL112W	YJL158C	NaN
YKL112W	YJL159W	NaN
YKL112W	YJL161W	NaN
YKL112W	YJL171C	NaN
YKL112W	YJL174W	NaN
YKL112W	YJL184W	NaN
YKL112W	YJL196C	NaN
YKL112W	YJL201W	NaN
YKL112W	YJL203W	NaN
YKL112W	YJL217W	NaN
YKL112W	YJL222W	NaN
YKL112W	YJL223C	NaN
YKL112W	YJR015W	NaN
YKL112W	YJR027W	NaN
YKL112W	YJR029W	NaN
YKL112W	YJR032W	NaN
YKL112W	YJR042W	NaN
YKL112W	YJR043C	NaN
YKL112W	YJR046W	NaN
YKL112W	YJR049C	NaN
YKL112W	YJR053W	NaN
YKL112W	YJR080C	NaN
YKL112W	YJR082C	NaN
YKL112W	YJR089W	NaN
YKL112W	YJR093C	NaN
YKL112W	YJR108W	NaN
YKL112W	YJR118C	NaN
YKL112W	YJR146W	NaN
YKL112W	YJR147W	NaN
YKL112W	YJR149W	NaN
YKL112W	YJR150C	NaN
YKL112W	YJR161C	NaN
YKL112W	YKL005C	NaN
YKL112W	YKL006C-A	NaN
YKL112W	YKL008C	NaN
YKL112W	YKL026C	NaN
YKL112W	YKL084W	NaN
YKL112W	YKL086W	NaN
YKL112W	YKL091C	NaN
YKL112W	YKL096W	NaN
YKL112W	YKL096W-A	NaN
YKL112W	YKL100C	NaN
YKL112W	YKL108W	NaN
YKL112W	YKL112W	NaN
YKL112W	YKL137W	NaN
YKL112W	YKL142W	NaN
YKL112W	YKL143W	NaN
YKL112W	YKL159C	NaN
YKL112W	YKL161C	NaN
YKL112W	YKL163W	NaN
YKL112W	YKL167C	NaN
YKL112W	YKL168C	NaN
YKL112W	YKL171W	NaN
YKL112W	YKL183W	NaN
YKL112W	YKL187C	NaN
YKL112W	YKL214C	NaN
YKL112W	YKR004C	NaN
YKL112W	YKR011C	NaN
YKL112W	YKR014C	NaN
YKL112W	YKR015C	NaN
YKL112W	YKR046C	NaN
YKL112W	YKR049C	NaN
YKL112W	YKR064W	NaN
YKL112W	YKR077W	NaN
YKL112W	YKR084C	NaN
YKL112W	YKR096W	NaN
YKL112W	YKR099W	NaN
YKL112W	YLL005C	NaN
YKL112W	YLL010C	NaN
YKL112W	YLL025W	NaN
YKL112W	YLL046C	NaN
YKL112W	YLL051C	NaN
YKL112W	YLL053C	NaN
YKL112W	YLL054C	NaN
YKL112W	YLL060C	NaN
YKL112W	YLL062C	NaN
YKL112W	YLR010C	NaN
YKL112W	YLR013W	NaN
YKL112W	YLR021W	NaN
YKL112W	YLR035C-A	NaN
YKL112W	YLR040C	NaN
YKL112W	YLR042C	NaN
YKL112W	YLR081W	NaN
YKL112W	YLR082C	NaN
YKL112W	YLR098C	NaN
YKL112W	YLR119W	NaN
YKL112W	YLR128W	NaN
YKL112W	YLR142W	NaN
YKL112W	YLR157C	NaN
YKL112W	YLR158C	NaN
YKL112W	YLR162W	NaN
YKL112W	YLR178C	NaN
YKL112W	YLR183C	NaN
YKL112W	YLR192C	NaN
YKL112W	YLR204W	NaN
YKL112W	YLR218C	NaN
YKL112W	YLR228C	NaN
YKL112W	YLR237W	NaN
YKL112W	YLR256W	NaN
YKL112W	YLR267W	NaN
YKL112W	YLR292C	NaN
YKL112W	YLR298C	NaN
YKL112W	YLR332W	NaN
YKL112W	YLR343W	NaN
YKL112W	YLR346C	NaN
YKL112W	YLR350W	NaN
YKL112W	YLR356W	NaN
YKL112W	YLR357W	NaN
YKL112W	YLR372W	NaN
YKL112W	YLR390W-A	NaN
YKL112W	YLR408C	NaN
YKL112W	YLR414C	NaN
YKL112W	YLR452C	NaN
YKL112W	YML006C	NaN
YKL112W	YML007W	NaN
YKL112W	YML015C	NaN
YKL112W	YML045W-A	NaN
YKL112W	YML046W	NaN
YKL112W	YML051W	NaN
YKL112W	YML079W	NaN
YKL112W	YML107C	NaN
YKL112W	YML109W	NaN
YKL112W	YML114C	NaN
YKL112W	YML118W	NaN
YKL112W	YML128C	NaN
YKL112W	YMR003W	NaN
YKL112W	YMR020W	NaN
YKL112W	YMR025W	NaN
YKL112W	YMR032W	NaN
YKL112W	YMR039C	NaN
YKL112W	YMR045C	NaN
YKL112W	YMR050C	NaN
YKL112W	YMR073C	NaN
YKL112W	YMR084W	NaN
YKL112W	YMR085W	NaN
YKL112W	YMR090W	NaN
YKL112W	YMR102C	NaN
YKL112W	YMR148W	NaN
YKL112W	YMR153W	NaN
YKL112W	YMR157C	NaN
YKL112W	YMR163C	NaN
YKL112W	YMR171C	NaN
YKL112W	YMR174C	NaN
YKL112W	YMR175W	NaN
YKL112W	YMR193W	NaN
YKL112W	YMR195W	NaN
YKL112W	YMR216C	NaN
YKL112W	YMR228W	NaN
YKL112W	YMR269W	NaN
YKL112W	YMR285C	NaN
YKL112W	YMR310C	NaN
YKL112W	YMR311C	NaN
YKL112W	YMR315W	NaN
YKL112W	YMR316W	NaN
YKL112W	YMR325W	NaN
YKL112W	YNL002C	NaN
YKL112W	YNL004W	NaN
YKL112W	YNL007C	NaN
YKL112W	YNL018C	NaN
YKL112W	YNL019C	NaN
YKL112W	YNL044W	NaN
YKL112W	YNL051W	NaN
YKL112W	YNL054W	NaN
YKL112W	YNL058C	NaN
YKL112W	YNL068C	NaN
YKL112W	YNL073W	NaN
YKL112W	YNL076W	NaN
YKL112W	YNL110C	NaN
YKL112W	YNL122C	NaN
YKL112W	YNL144C	NaN
YKL112W	YNL145W	NaN
YKL112W	YNL146W	NaN
YKL112W	YNL149C	NaN
YKL112W	YNL164C	NaN
YKL112W	YNL182C	NaN
YKL112W	YNL233W	NaN
YKL112W	YNL253W	NaN
YKL112W	YNL264C	NaN
YKL112W	YNL267W	NaN
YKL112W	YNL283C	NaN
YKL112W	YNL301C	NaN
YKL112W	YNL306W	NaN
YKL112W	YNL322C	NaN
YKL112W	YNL336W	NaN
YKL112W	YNL339C	NaN
YKL112W	YNR021W	NaN
YKL112W	YNR044W	NaN
YKL112W	YNR057C	NaN
YKL112W	YNR064C	NaN
YKL112W	YNR065C	NaN
YKL112W	YOL013W-A	NaN
YKL112W	YOL014W	NaN
YKL112W	YOL017W	NaN
YKL112W	YOL025W	NaN
YKL112W	YOL026C	NaN
YKL112W	YOL052C-A	NaN
YKL112W	YOL072W	NaN
YKL112W	YOL103W-B	NaN
YKL112W	YOL104C	NaN
YKL112W	YOL108C	NaN
YKL112W	YOL111C	NaN
YKL112W	YOL130W	NaN
YKL112W	YOL138C	NaN
YKL112W	YOL141W	NaN
YKL112W	YOL165C	NaN
YKL112W	YOR010C	NaN
YKL112W	YOR011W	NaN
YKL112W	YOR045W	NaN
YKL112W	YOR056C	NaN
YKL112W	YOR058C	NaN
YKL112W	YOR078W	NaN
YKL112W	YOR142W-B	NaN
YKL112W	YOR148C	NaN
YKL112W	YOR189W	NaN
YKL112W	YOR192C-B	NaN
YKL112W	YOR194C	NaN
YKL112W	YOR214C	NaN
YKL112W	YOR230W	NaN
YKL112W	YOR247W	NaN
YKL112W	YOR268C	NaN
YKL112W	YOR297C	NaN
YKL112W	YOR313C	NaN
YKL112W	YOR315W	NaN
YKL112W	YOR343W-B	NaN
YKL112W	YOR363C	NaN
YKL112W	YOR385W	NaN
YKL112W	YOR391C	NaN
YKL112W	YPL004C	NaN
YKL112W	YPL018W	NaN
YKL112W	YPL020C	NaN
YKL112W	YPL054W	NaN
YKL112W	YPL085W	NaN
YKL112W	YPL113C	NaN
YKL112W	YPL125W	NaN
YKL112W	YPL156C	NaN
YKL112W	YPL176C	NaN
YKL112W	YPL233W	NaN
YKL112W	YPL254W	NaN
YKL112W	YPL257W-B	NaN
YKL112W	YPL272C	NaN
YKL112W	YPL274W	NaN
YKL112W	YPR001W	NaN
YKL112W	YPR017C	NaN
YKL112W	YPR018W	NaN
YKL112W	YPR054W	NaN
YKL112W	YPR055W	NaN
YKL112W	YPR078C	NaN
YKL112W	YPR079W	NaN
YKL112W	YPR120C	NaN
YKL112W	YPR148C	NaN
YKL112W	YPR172W	NaN
YKL112W	YBL098W	NaN
YKL112W	YLR231C	NaN
YKL112W	YIL003W	NaN
YKL112W	YDR204W	NaN
YKL112W	YJR070C	NaN
YKL112W	YGL219C	NaN
YKL112W	YJR010W	NaN
YKL112W	YLL006W	NaN
YKL112W	YDR132C	NaN
YKL112W	YIR038C	NaN
YKL112W	YDR297W	NaN
YKL112W	YBR231C	NaN
YKL112W	YKL211C	NaN
YKL112W	YPL199C	NaN
YKL112W	YBR021W	NaN
YKL112W	YIR028W	NaN
YKL112W	YER003C	NaN
YKL112W	YDL029W	NaN
YKL112W	YIR030C	NaN
YKL112W	YJL166W	NaN
YKL112W	YGL114W	NaN
YKL112W	YDR127W	NaN
YKL112W	YDR473C	NaN
YKL112W	YJR058C	NaN
YKL112W	YIL116W	NaN
YKL112W	YLR163C	NaN
YKL112W	YDL014W	NaN
YKL112W	YKL179C	NaN
YKL112W	YOR328W	NaN
YKL112W	YMR236W	NaN
YKL112W	YPL131W	NaN
YKL112W	YBR271W	NaN
YKL112W	YNL104C	NaN
YKL112W	YLL026W	NaN
YKL112W	YNL153C	NaN
YKL112W	YJR077C	NaN
YKL112W	YGR185C	NaN
YKL112W	YLR367W	NaN
YKL112W	YPL091W	NaN
YKL112W	YGL116W	NaN
YKL112W	YDL140C	NaN
YKL112W	YJL001W	NaN
YKL112W	YGR282C	NaN
YKL112W	YAL003W	NaN
YKL112W	YDR258C	NaN
YKL112W	YML073C	NaN
YKL112W	YAR035W	NaN
YKL112W	YDR117C	NaN
YKL112W	YBR169C	NaN
YKL112W	YPL106C	NaN
YKL112W	YNR018W	NaN
YKL112W	YGR119C	NaN
YKL112W	YKL174C	NaN
YKL112W	YKL034W	NaN
YKL112W	YAL044C	NaN
YKL112W	YHR142W	NaN
YKL112W	YLR264W	NaN
YKL112W	YPR176C	NaN
YKL112W	YKR039W	NaN
YKL112W	YDR265W	NaN
YKL112W	YJL104W	NaN
YKL112W	YDR536W	NaN
YKL112W	YOL041C	NaN
YKL112W	YAL012W	NaN
YKL112W	YGR270W	NaN
YKL112W	YDL229W	NaN
YKL112W	YBR135W	NaN
YKL112W	YNL070W	NaN
YKL112W	YIL015W	NaN
YKL112W	YMR203W	NaN
YKL112W	YJL055W	NaN
YKL112W	YFL039C	NaN
YKL112W	YBR161W	NaN
YKL112W	YPL048W	NaN
YKL112W	YER027C	NaN
YKL112W	YLR286C	NaN
YKL112W	YLR229C	NaN
YKL112W	YDR403W	NaN
YKL112W	YKL046C	NaN
YKL112W	YNL059C	NaN
YKL112W	YEL044W	NaN
YKL112W	YGR197C	NaN
YKL112W	YLR126C	NaN
YKL112W	YDL138W	NaN
YKL112W	YIR035C	NaN
YKL112W	YBR247C	NaN
YKL112W	YKL182W	NaN
YKL112W	YHR046C	NaN
YKL112W	YDR444W	NaN
YKL112W	YGL144C	NaN
YKL112W	YNL227C	NaN
YKL112W	YDR224C	NaN
YKL112W	YGL143C	NaN
YKL112W	YFR044C	NaN
YKL112W	YJR130C	NaN
YKL112W	YDL017W	NaN
YKL112W	YNR071C	NaN
YKL112W	YFR027W	NaN
YKL112W	YMR074C	NaN
YKL112W	YAR015W	NaN
YKL112W	YGL191W	NaN
YKL112W	YBR003W	NaN
YKL112W	YLL057C	NaN
YKL112W	YLL009C	NaN
YKL112W	YJL186W	NaN
YKL112W	YFL018C	NaN
YKL112W	YIL070C	NaN
YKL112W	YOR252W	NaN
YKL112W	YOL153C	NaN
YKL112W	YPR157W	NaN
YKL112W	YBR191W	NaN
YKL112W	YOR357C	NaN
YKL112W	YDR158W	NaN
YKL112W	YHR021C	NaN
YKL112W	YHR123W	NaN
YKL112W	YOR298C-A	NaN
YKL112W	YNL241C	NaN
YKL112W	YBR011C	NaN
YKL112W	YGR149W	NaN
YKL112W	YGL156W	NaN
YKL112W	YGR208W	NaN
YKL112W	YDL056W	NaN
YKL112W	YBL023C	NaN
YKL112W	YJR078W	NaN
YKL112W	YFL026W	NaN
YKL112W	YKL218C	NaN
YKL112W	YLR355C	NaN
YKL112W	YBR072W	NaN
YKL112W	YKL085W	NaN
YKL112W	YNL071W	NaN
YKL112W	YFL040W	NaN
YKL112W	YGL106W	NaN
YKL112W	YBL039C	NaN
YKL112W	YML077W	NaN
YKL112W	YMR173W	NaN
YKL112W	YHR025W	NaN
YKL112W	YGL225W	NaN
YKL112W	YBR143C	NaN
YKL112W	YBR141C	NaN
YKL112W	YER052C	NaN
YKL112W	YHR128W	NaN
YKL112W	YKL160W	NaN
YKL112W	YPL222W	NaN
YKL112W	YNL072W	NaN
YKL112W	YNL148C	NaN
YKL112W	YBL078C	NaN
YKL112W	YAL005C	NaN
YKL112W	YER103W	NaN
YKL112W	YDL171C	NaN
YKL112W	YGL012W	NaN
YKL112W	YER178W	NaN
YKL112W	YKR087C	NaN
YKL112W	YLR307W	NaN
YKL112W	YGR167W	NaN
YKL112W	YDR168W	NaN
YKL112W	YKL104C	NaN
YKL112W	YNL037C	NaN
YKL112W	YBL041W	NaN
YKL112W	YFL046W	NaN
YKL112W	YFL045C	NaN
YKL112W	YOR259C	NaN
YKL112W	YJL046W	NaN
YKL112W	YGL148W	NaN
YKL112W	YDL081C	NaN
YKL112W	YJL200C	NaN
YKL112W	YCL064C	NaN
YKL112W	YHR010W	NaN
YKL112W	YBR256C	NaN
YKL112W	YDR312W	NaN
YKL112W	YBR034C	NaN
YKL112W	YKL192C	NaN
YKL112W	YHR108W	NaN
YKL112W	YBR214W	NaN
YKL112W	YDR513W	NaN
YKL112W	YER131W	NaN
YKL112W	YAL036C	NaN
YKL112W	YDR400W	NaN
YKL112W	YIL049W	NaN
YKL112W	YBL030C	NaN
YKL112W	YJL123C	NaN
YKL112W	YGL161C	NaN
YKL112W	YEL034W	NaN
YKL112W	YBL072C	NaN
YKL112W	YKL040C	NaN
YKL112W	YKL150W	NaN
YKL112W	YHR104W	NaN
YKL112W	YPL218W	NaN
YKL112W	YBR294W	NaN
YKL112W	YAL042W	NaN
YKL112W	YLR340W	NaN
YKL112W	YNL064C	NaN
YKL112W	YBR039W	NaN
YKL112W	YGL085W	NaN
YKL112W	YBR252W	NaN
YKL112W	YIR002C	NaN
YKL112W	YHR075C	NaN
YKL112W	YBR170C	NaN
YKL112W	YBR164C	NaN
YKL112W	YGL009C	NaN
YKL112W	YIL041W	NaN
YKL112W	YFL011W	NaN
YKL112W	YHR096C	NaN
YKL112W	YER044C	NaN
YKL112W	YBR159W	NaN
YKL112W	YBR242W	NaN
YKL112W	YOR063W	NaN
YKL112W	YGR181W	NaN
YKL112W	YBL038W	NaN
YKL112W	YDR298C	NaN
YKL112W	YJL059W	NaN
YKL112W	YOL135C	NaN
YKL112W	YDR284C	NaN
YKL112W	YJL212C	NaN
YKL112W	YLR109W	NaN
YKL112W	YOR332W	NaN
YKL112W	YOL152W	NaN
YKL112W	YCL040W	NaN
YKL112W	YBR092C	NaN
YKL112W	YLR118C	NaN
YKL112W	YMR307W	NaN
YKL112W	YGR243W	NaN
YKL112W	YNL117W	NaN
YKL112W	YDR039C	NaN
YKL112W	YDR040C	NaN
YKL112W	YIL048W	NaN
YKL112W	YAL025C	NaN
YKL112W	YGL119W	NaN
YKL112W	YGR121C	NaN
YKL112W	YFR053C	NaN
YKL112W	YGL253W	NaN
YKL112W	YJL002C	NaN
YKL112W	YEL064C	NaN
YKL112W	YLR384C	NaN
YKL112W	YCL009C	NaN
YKL112W	YER091C	NaN
YKL112W	YPL249C-A	NaN
YKL112W	YOL098C	NaN
YKL112W	YNL081C	NaN
YKL112W	YDR155C	NaN
YKL112W	YDR304C	NaN
YKL112W	YLR028C	NaN
YKL112W	YMR120C	NaN
YKL112W	YLR027C	NaN
YKL112W	YGR203W	NaN
YKL112W	YER060W-A	NaN
YKL112W	YMR243C	NaN
YKL112W	YJR045C	NaN
YKL112W	YLR398C	NaN
YKL112W	YKL203C	NaN
YKL112W	YOL151W	NaN
YKL112W	YIL120W	NaN
YKL112W	YJL191W	NaN
YKL112W	YBR166C	NaN
YKL112W	YAL020C	NaN
YKL112W	YOR150W	NaN
YKL112W	YNL112W	NaN
YKL112W	YMR169C	NaN
YKL112W	YHR100C	NaN
YKL112W	YER023W	NaN
YKL112W	YBR096W	NaN
YKL112W	YNR020C	NaN
YKL112W	YPL209C	NaN
YKL112W	YAL049C	NaN
YKL112W	YOR323C	NaN
YKL112W	YBR263W	NaN
YKL112W	YBL027W	NaN
YKL112W	YHR148W	NaN
YKL112W	YBR299W	NaN
YKL112W	YGR292W	NaN
YKL112W	YIL172C	NaN
YKL112W	YJL216C	NaN
YKL112W	YOL157C	NaN
YKL112W	YJR152W	NaN
YKL112W	YDR410C	NaN
YKL112W	YPL212C	NaN
YKL112W	YKL170W	NaN
YKL112W	YJR017C	NaN
YKL112W	YFL060C	NaN
YKL112W	YOL080C	NaN
YKL112W	YDR286C	NaN
YKL112W	YJL030W	NaN
YKL112W	YNL270C	NaN
YKL112W	YLR259C	NaN
YKL112W	YGR257C	NaN
YKL112W	YPR019W	NaN
YKL112W	YPL214C	NaN
YKL112W	YOR236W	NaN
YKL112W	YDR452W	NaN
YKL112W	YBR254C	NaN
YKL112W	YBR054W	NaN
YKL112W	YGR260W	NaN
YKL112W	YKR065C	NaN
YKL112W	YNL168C	NaN
YKL112W	YFL003C	NaN
YKL112W	YJL079C	NaN
YKL112W	YPL092W	NaN
YKL112W	YDL022W	NaN
YKL112W	YKL017C	NaN
YKL112W	YOL030W	NaN
YKL112W	YKL069W	NaN
YKL112W	YPL050C	NaN
YKL112W	YIL023C	NaN
YKL112W	YKL004W	NaN
YKL112W	YLR220W	NaN
YKL112W	YIL033C	NaN
YKL112W	YIL144W	NaN
YKL112W	YIR042C	NaN
YKL112W	YER009W	NaN
YKL112W	YDR462W	NaN
YKL112W	YPL111W	NaN
YKL112W	YPR061C	NaN
YKL112W	YIR034C	NaN
YKL112W	YPL145C	NaN
YKL112W	YMR105C	NaN
YKL112W	YLR044C	NaN
YKL112W	YLR134W	NaN
YKL112W	YJL010C	NaN
YKL112W	YBR008C	NaN
YKL112W	YPR082C	NaN
YKL112W	YBR244W	NaN
YKL112W	YEL023C	NaN
YKL112W	YLR058C	NaN
YKL112W	YOR289W	NaN
YKL112W	YOL075C	NaN
YKL112W	YKL053C-A	NaN
YKL112W	YHR169W	NaN
YKL112W	YIR022W	NaN
YKL112W	YJR096W	NaN
YKL112W	YAL038W	NaN
YKL112W	YHR179W	NaN
YKL112W	YNL001W	NaN
YKL112W	YGL186C	NaN
YKL112W	YER056C	NaN
YKL112W	YDR481C	NaN
YKL112W	YML036W	NaN
YKL112W	YER177W	NaN
YKL112W	YOL119C	NaN
YKL112W	YJL136C	NaN
YKL112W	YKR057W	NaN
YKL112W	YHR216W	NaN
YKL112W	YGR195W	NaN
YKL112W	YNL222W	NaN
YKL112W	YDR519W	NaN
YKL112W	YBL049W	NaN
YKL112W	YLR008C	NaN
YKL112W	YMR089C	NaN
YKL112W	YLL018C	NaN
YKL112W	YML081C-A	NaN
YKL112W	YBR293W	NaN
YKL112W	YGR055W	NaN
YKL112W	YKR066C	NaN
YKL112W	YLR438W	NaN
YKL112W	YLR011W	NaN
YKL112W	YDR460W	NaN
YKL112W	YGL077C	NaN
YKL112W	YMR008C	NaN
YKL112W	YAR071W	NaN
YKL112W	YHR215W	NaN
YKL112W	YFR018C	NaN
YKL112W	YMR069W	NaN
YKL112W	YLR195C	NaN
YKL112W	YKL019W	NaN
YKL112W	YMR208W	NaN
YKL112W	YKR009C	NaN
YKL112W	YPL198W	NaN
YKL112W	YPR045C	NaN
YKL112W	YBR200W	NaN
YKL112W	YDR256C	NaN
YKL112W	YBL036C	NaN
YKL112W	YGR172C	NaN
YKL112W	YDR109C	NaN
YKL112W	YDL246C	NaN
YKL112W	YJL180C	NaN
YKL112W	YIL051C	NaN
YKL112W	YNL255C	NaN
YKL112W	YOR151C	NaN
YKL112W	YOR027W	NaN
YKL112W	YKL035W	NaN
YKL112W	YDR402C	NaN
YKL112W	YDL008W	NaN
YKL112W	YOR251C	NaN
YKL112W	YOR348C	NaN
YKL112W	YOR226C	NaN
YKL112W	YBL091C	NaN
YKL112W	YNL055C	NaN
YKL112W	YBR055C	NaN
YKL112W	YBR248C	NaN
YKL112W	YOR085W	NaN
YKL112W	YBR162W-A	NaN
YKL112W	YDL108W	NaN
YKL112W	YPL236C	NaN
YKL112W	YHL021C	NaN
YKL112W	YDR098C	NaN
YKL112W	YGR276C	NaN
YKL112W	YDR245W	NaN
YKL112W	YOL004W	NaN
YKL112W	YJR051W	NaN
YKL112W	YKL207W	NaN
YKL112W	YDR404C	NaN
YKL112W	YML130C	NaN
YKL112W	YFL017W-A	NaN
YKL112W	YGL001C	NaN
YKL112W	YJL121C	NaN
YKL112W	YBL026W	NaN
YKL112W	YNR017W	NaN
YKL112W	YIL043C	NaN
YKL112W	YDR341C	NaN
YKL112W	YPL090C	NaN
YKL112W	YJL183W	NaN
YKL112W	YJL063C	NaN
YKL112W	YIL091C	NaN
YKL112W	YLL034C	NaN
YKL112W	YER107C	NaN
YKL112W	YNL259C	NaN
YKL112W	YGL213C	NaN
YKL112W	YCR002C	NaN
YKL112W	YIL155C	NaN
YKL112W	YGL040C	NaN
YKL112W	YBL017C	NaN
YKL112W	YJR063W	NaN
YKL112W	YKL114C	NaN
YKL112W	YGR144W	NaN
YKL112W	YFL030W	NaN
YKL112W	YER007C-A	NaN
YKL112W	YOR007C	NaN
YKL112W	YOR292C	NaN
YKL112W	YIL053W	NaN
YKL112W	YPR036W	NaN
YKL112W	YER087W	NaN
YKL112W	YGR232W	NaN
YKL112W	YDR502C	NaN
YKL112W	YJR121W	NaN
YKL112W	YEL024W	NaN
YKL112W	YJR040W	NaN
YKL112W	YBR035C	NaN
YKL112W	YBR019C	NaN
YKL112W	YDL006W	NaN
YKL112W	YDL054C	NaN
YKL112W	YDR322W	NaN
YKL112W	YLR275W	NaN
YKL112W	YPL129W	NaN
YKL112W	YJL026W	NaN
YKL112W	YOR005C	NaN
YKL112W	YNR037C	NaN
YKL112W	YBR046C	NaN
YKL112W	YNR032W	NaN
YKL112W	YDR100W	NaN
YKL112W	YIL145C	NaN
YKL112W	YER005W	NaN
YKL112W	YGL201C	NaN
YKL112W	YKR053C	NaN
YKL112W	YHR026W	NaN
YKL112W	YJR137C	NaN
YKL112W	YEL036C	NaN
YKL112W	YGR157W	NaN
YKL112W	YDR212W	NaN
YKL112W	YOL033W	NaN
YKL112W	YBL092W	NaN
YKL112W	YHR002W	NaN
YKL112W	YFL048C	NaN
YKL112W	YDL126C	NaN
YKL112W	YPL211W	NaN
YKL112W	YJR095W	NaN
YKL112W	YGR211W	NaN
YKL112W	YKL029C	NaN
YKL112W	YOR262W	NaN
YKL112W	YER073W	NaN
YKL112W	YOR374W	NaN
YKL112W	YGR082W	NaN
YKL112W	YBR097W	NaN
YKL112W	YHR032W	NaN
YKL112W	YDL045C	NaN
YKL112W	YDL188C	NaN
YKL112W	YDR107C	NaN
YKL112W	YBR155W	NaN
YKL112W	YMR297W	NaN
YKL112W	YHR087W	NaN
YKL112W	YLR351C	NaN
YKL112W	YDR487C	NaN
YKL112W	YLR304C	NaN
YKL112W	YBL016W	NaN
YKL112W	YDL125C	NaN
YKL112W	YLR380W	NaN
YKL112W	YDL061C	NaN
YKL112W	YDR211W	NaN
YKL112W	YKR052C	NaN
YKL112W	YFL014W	NaN
YKL112W	YGR279C	NaN
YKL112W	YDL156W	NaN
YKL112W	YDL149W	NaN
YKL112W	YBR290W	NaN
YKL112W	YHR030C	NaN
YKL112W	YER026C	NaN
YKL112W	YGL139W	NaN
YKL112W	YGR038W	NaN
YKL112W	YKR088C	NaN
YKL112W	YLR396C	NaN
YKL112W	YLR276C	NaN
YKL112W	YDR486C	NaN
YKL112W	YAL054C	NaN
YKL112W	YJL060W	NaN
YKL112W	YPL088W	NaN
YKL112W	YDL055C	NaN
YKL112W	YLR100W	NaN
YKL112W	YBL011W	NaN
YKL112W	YDR214W	NaN
YKL112W	YPL087W	NaN
YKL112W	YJR102C	NaN
YKL112W	YKL221W	NaN
YKL112W	YPR119W	NaN
YKL112W	YDR354W	NaN
YKL112W	YJL054W	NaN
YKL112W	YDR311W	NaN
YKL112W	YPL217C	NaN
YKL112W	YOR133W	NaN
YKL112W	YKR051W	NaN
YKL112W	YDR105C	NaN
YKL112W	YBR127C	NaN
YKL112W	YJR048W	NaN
YKL112W	YOR232W	NaN
YKL112W	YMR152W	NaN
YKL112W	YML009C	NaN
YKL112W	YBR061C	NaN
YKL112W	YBR142W	NaN
YKL112W	YGL159W	NaN
YKL112W	YDR172W	NaN
YKL112W	YBR233W	NaN
YKL112W	YGL084C	NaN
YKL112W	YDR511W	NaN
YKL112W	YGR074W	NaN
YKL112W	YGR256W	NaN
YKL112W	YLR089C	NaN
YKL112W	YER141W	NaN
YKL112W	YBR160W	NaN
YKL112W	YML004C	NaN
YKL112W	YFR022W	NaN
YKL112W	YHR016C	NaN
YKL112W	YGR145W	NaN
YKL112W	YER144C	NaN
YKL112W	YJL034W	NaN
YKL112W	YDR517W	NaN
YKL112W	YGL256W	NaN
YKL112W	YPL043W	NaN
YKL112W	YOL058W	NaN
YKL112W	YHR208W	NaN
YKL112W	YJR148W	NaN
YKL112W	YGR220C	NaN
YKL112W	YIL157C	NaN
YKL112W	YPL059W	NaN
YKL112W	YIL010W	NaN
YKL112W	YJR002W	NaN
YKL112W	YGR215W	NaN
YKL112W	YBL040C	NaN
YKL112W	YMR186W	NaN
YKL112W	YPL240C	NaN
YKL112W	YJL068C	NaN
YKL112W	YLL023C	NaN
YKL112W	YPR004C	NaN
YKL112W	YKL217W	NaN
YKL112W	YIL020C	NaN
YKL112W	YMR083W	NaN
YKL112W	YMR303C	NaN
YKL112W	YOL086C	NaN
YKL112W	YGR019W	NaN
YKL112W	YDR283C	NaN
YKL112W	YGR173W	NaN
YKL112W	YDR456W	NaN
YKL112W	YJR105W	NaN
YKL112W	YIL018W	NaN
YKL112W	YKL140W	NaN
YKL112W	YJR034W	NaN
YKL112W	YGR043C	NaN
YKL112W	YJR104C	NaN
YKL112W	YER119C	NaN
YKL112W	YBR031W	NaN
YKL112W	YDR012W	NaN
YKL112W	YIL143C	NaN
YKL112W	YHR074W	NaN
YKL112W	YBL058W	NaN
YKL112W	YER154W	NaN
YKL112W	YJL145W	NaN
YKL112W	YOL092W	NaN
YKL112W	YJR062C	NaN
YKL112W	YFL059W	NaN
YKL112W	YMR062C	NaN
YKL112W	YBR060C	NaN
YKL112W	YKL178C	NaN
YKL112W	YPR028W	NaN
YKL112W	YJR075W	NaN
YKL112W	YGR223C	NaN
YKL112W	YMR118C	NaN
YKL112W	YCR046C	NaN
YKL112W	YHR051W	NaN
YKL112W	YBR199W	NaN
YKL112W	YLR258W	NaN
YKL112W	YDL244W	NaN
YKL112W	YFL058W	NaN
YKL112W	YNL332W	NaN
YKL112W	YDR523C	NaN
YKL112W	YLR389C	NaN
YKL112W	YGR192C	NaN
YKL112W	YJL052W	NaN
YKL112W	YJR009C	NaN
YKL112W	YMR201C	NaN
YKL112W	YNL061W	NaN
YKL112W	YCL054W	NaN
YKL112W	YHR111W	NaN
YKL112W	SNR44	NaN
YKL112W	YAR073W	NaN
YKL112W	YDR525W	NaN
YKL112W	YFL056C	NaN
YKL112W	YLL016W	NaN
YKL112W	YBL070C	NaN
YKL112W	YBL096C	NaN
YKL112W	YBL107W-A	NaN
YKL112W	YBR012C	NaN
YKL112W	YBR032W	NaN
YKL112W	YBR232C	NaN
YKL112W	YBR266C	NaN
YKL112W	YCL065W	NaN
YKL112W	YCR013C	NaN
YKL112W	YCR018C-A	NaN
YKL112W	YCR085W	NaN
YKL112W	YDL023C	NaN
YKL112W	YDL062W	NaN
YKL112W	YDL163W	NaN
YKL112W	YDR015C	NaN
YKL112W	YDR029W	NaN
YKL112W	YDR094W	NaN
YKL112W	YDR157W	NaN
YKL112W	YDR199W	NaN
YKL112W	YDR340W	NaN
YKL112W	YDR442W	NaN
YKL112W	YDR455C	NaN
YKL112W	YDR537C	NaN
YKL112W	YDR544C	NaN
YKL112W	YER091C-A	NaN
YKL112W	YER119C-A	NaN
YKL112W	YER181C	NaN
YKL112W	YER188W	NaN
YKL112W	YGL052W	NaN
YKL112W	YGL109W	NaN
YKL112W	YGR025W	NaN
YKL112W	YGR039W	NaN
YKL112W	YGR122C-A	NaN
YKL112W	YGR151C	NaN
YKL112W	YGR219W	NaN
YKL112W	YGR259C	NaN
YKL112W	YGR290W	NaN
YKL112W	YHL041W	NaN
YKL112W	YHL045W	NaN
YKL112W	YHR145C	NaN
YKL112W	YIL059C	NaN
YKL112W	YIR044C	NaN
YKL112W	YJL067W	NaN
YKL112W	YJL086C	NaN
YKL112W	YJL119C	NaN
YKL112W	YJL142C	NaN
YKL112W	YJR020W	NaN
YKL112W	YJR087W	NaN
YKL112W	YJR162C	NaN
YKL112W	YKL030W	NaN
YKL112W	YKL111C	NaN
YKL112W	YKL153W	NaN
YKL112W	YKL169C	NaN
YKL112W	YKL177W	NaN
YKL112W	YKL223W	NaN
YKL112W	YKR047W	NaN
YKL112W	YLR041W	NaN
YKL112W	YLR334C	NaN
YKL112W	YLR339C	NaN
YKL112W	YLR349W	NaN
YKL112W	YLR374C	NaN
YKL112W	YLR465C	NaN
YKL112W	YMR046W-A	NaN
YKL112W	YMR103C	NaN
YKL112W	YNL043C	NaN
YKL112W	YNL150W	NaN
YKL112W	YNL170W	NaN
YKL112W	YNL338W	NaN
YKL112W	YOL046C	NaN
YKL112W	YOL079W	NaN
YKL112W	YOL106W	NaN
YKL112W	YOR135C	NaN
YKL112W	YOR331C	NaN
YKL112W	YPL044C	NaN
YKL112W	YPL136W	NaN
YKL112W	YPL276W	NaN
YKL112W	YPR002C-A	NaN
YKL112W	YPR077C	NaN
YKL112W	YPR092W	NaN
YKL112W	YBL066C	NaN
YKL112W	YBR112C	NaN
YKL112W	YCR065W	NaN
YKL112W	YCR081W	NaN
YKL112W	YCR084C	NaN
YKL112W	YDL020C	NaN
YKL112W	YDR034C	NaN
YKL112W	YDR173C	NaN
YKL112W	YDR477W	NaN
YKL112W	YER068W	NaN
YKL112W	YER111C	NaN
YKL112W	YER130C	NaN
YKL112W	YFL021W	NaN
YKL112W	YHL027W	NaN
YKL112W	YIL128W	NaN
YKL112W	YIR033W	NaN
YKL112W	YJL110C	NaN
YKL112W	YJL115W	NaN
YKL112W	YJL168C	NaN
YKL112W	YJR060W	NaN
YKL112W	YJR127C	NaN
YKL112W	YKL015W	NaN
YKL112W	YKL062W	NaN
YKL112W	YLR025W	NaN
YKL112W	YLR256W-A	NaN
YKL112W	YLR451W	NaN
YKL112W	YML102W	NaN
YKL112W	YMR280C	NaN
YKL112W	YNL027W	NaN
YKL112W	YNR052C	NaN
YKL112W	YOL068C	NaN
YKL112W	YOR025W	NaN
YKL112W	YOR032C	NaN
YKL112W	YOR077W	NaN
YKL112W	YOR191W	NaN
YKL112W	YOR290C	NaN
YKL112W	YOR304W	NaN
YKL112W	YOR358W	NaN
YKL112W	YPL001W	NaN
YKL112W	YPR065W	NaN
YBL103C	YAL014C	NaN
YBL103C	YAR064W	NaN
YBL103C	YAR068W	NaN
YBL103C	YBL018C	NaN
YBL103C	YBL028C	NaN
YBL103C	YBL103C	NaN
YBL103C	YBR005W	NaN
YBL103C	YBR066C	NaN
YBL103C	YBR068C	NaN
YBL103C	YBR104W	NaN
YBL103C	YBR129C	NaN
YBL103C	YBR185C	NaN
YBL103C	YBR207W	NaN
YBL103C	YBR253W	NaN
YBL103C	YBR264C	NaN
YBL103C	YBR278W	NaN
YBL103C	YBR288C	NaN
YBL103C	YBR297W	NaN
YBL103C	YCL025C	NaN
YBL103C	YCL027W	NaN
YBL103C	YCL031C	NaN
YBL103C	YCL067C	NaN
YBL103C	YCR005C	NaN
YBL103C	YCR010C	NaN
YBL103C	YCR061W	NaN
YBL103C	YCR096C	NaN
YBL103C	YCR097W	NaN
YBL103C	YDL012C	NaN
YBL103C	YDL241W	NaN
YBL103C	YDR043C	NaN
YBL103C	YDR077W	NaN
YBL103C	YDR111C	NaN
YBL103C	YDR151C	NaN
YBL103C	YDR171W	NaN
YBL103C	YDR202C	NaN
YBL103C	YDR210W	NaN
YBL103C	YDR279W	NaN
YBL103C	YDR289C	NaN
YBL103C	YDR342C	NaN
YBL103C	YDR357C	NaN
YBL103C	YDR384C	NaN
YBL103C	YDR469W	NaN
YBL103C	YEL071W	NaN
YBL103C	YER028C	NaN
YBL103C	YER029C	NaN
YBL103C	YER030W	NaN
YBL103C	YER035W	NaN
YBL103C	YER158C	NaN
YBL103C	YER180C	NaN
YBL103C	YFL010C	NaN
YBL103C	YFL034C-A	NaN
YBL103C	YFR003C	NaN
YBL103C	YFR033C	NaN
YBL103C	YFR055W	NaN
YBL103C	YGL028C	NaN
YBL103C	YGL031C	NaN
YBL103C	YGL098W	NaN
YBL103C	YGL166W	NaN
YBL103C	YGL263W	NaN
YBL103C	YGR049W	NaN
YBL103C	YGR118W	NaN
YBL103C	YGR120C	NaN
YBL103C	YGR136W	NaN
YBL103C	YGR142W	NaN
YBL103C	YGR146C	NaN
YBL103C	YGR275W	NaN
YBL103C	YGR277C	NaN
YBL103C	YHL035C	NaN
YBL103C	YHL040C	NaN
YBL103C	YHL047C	NaN
YBL103C	YHR047C	NaN
YBL103C	YHR053C	NaN
YBL103C	YHR055C	NaN
YBL103C	YHR060W	NaN
YBL103C	YHR071W	NaN
YBL103C	YHR121W	NaN
YBL103C	YHR136C	NaN
YBL103C	YHR146W	NaN
YBL103C	YHR207C	NaN
YBL103C	YHR214W	NaN
YBL103C	YIL027C	NaN
YBL103C	YIL044C	NaN
YBL103C	YIL045W	NaN
YBL103C	YIL076W	NaN
YBL103C	YIL117C	NaN
YBL103C	YJL076W	NaN
YBL103C	YJL148W	NaN
YBL103C	YJL187C	NaN
YBL103C	YJL217W	NaN
YBL103C	YJR074W	NaN
YBL103C	YJR119C	NaN
YBL103C	YJR146W	NaN
YBL103C	YJR149W	NaN
YBL103C	YJR150C	NaN
YBL103C	YKL008C	NaN
YBL103C	YKL011C	NaN
YBL103C	YKL062W	NaN
YBL103C	YKL119C	NaN
YBL103C	YKL142W	NaN
YBL103C	YKL149C	NaN
YBL103C	YKL206C	NaN
YBL103C	YKL214C	NaN
YBL103C	YKL216W	NaN
YBL103C	YKR022C	NaN
YBL103C	YKR034W	NaN
YBL103C	YKR075C	NaN
YBL103C	YLL002W	NaN
YBL103C	YLR029C	NaN
YBL103C	YLR042C	NaN
YBL103C	YLR049C	NaN
YBL103C	YLR119W	NaN
YBL103C	YLR136C	NaN
YBL103C	YLR142W	NaN
YBL103C	YLR154C	NaN
YBL103C	YLR156W	NaN
YBL103C	YLR173W	NaN
YBL103C	YLR194C	NaN
YBL103C	YLR262C-A	NaN
YBL103C	YLR266C	NaN
YBL103C	YLR292C	NaN
YBL103C	YLR343W	NaN
YBL103C	YLR346C	NaN
YBL103C	YLR412W	NaN
YBL103C	YLR414C	NaN
YBL103C	YLR421C	NaN
YBL103C	YLR449W	NaN
YBL103C	YML058W-A	NaN
YBL103C	YML108W	NaN
YBL103C	YMR043W	NaN
YBL103C	YMR067C	NaN
YBL103C	YMR070W	NaN
YBL103C	YMR072W	NaN
YBL103C	YMR112C	NaN
YBL103C	YMR135C	NaN
YBL103C	YMR136W	NaN
YBL103C	YMR184W	NaN
YBL103C	YMR195W	NaN
YBL103C	YMR255W	NaN
YBL103C	YMR295C	NaN
YBL103C	YMR299C	NaN
YBL103C	YMR316W	NaN
YBL103C	YMR321C	NaN
YBL103C	YNL007C	NaN
YBL103C	YNL038W	NaN
YBL103C	YNL149C	NaN
YBL103C	YNL155W	NaN
YBL103C	YNL157W	NaN
YBL103C	YNL183C	NaN
YBL103C	YNL248C	NaN
YBL103C	YNL310C	NaN
YBL103C	YNR044W	NaN
YBL103C	YNR075W	NaN
YBL103C	YOL014W	NaN
YBL103C	YOL077W-A	NaN
YBL103C	YOL101C	NaN
YBL103C	YOL104C	NaN
YBL103C	YOL109W	NaN
YBL103C	YOL111C	NaN
YBL103C	YOL117W	NaN
YBL103C	YOL126C	NaN
YBL103C	YOL136C	NaN
YBL103C	YOL144W	NaN
YBL103C	YOL149W	NaN
YBL103C	YOR010C	NaN
YBL103C	YOR032C	NaN
YBL103C	YOR051C	NaN
YBL103C	YOR052C	NaN
YBL103C	YOR066W	NaN
YBL103C	YOR107W	NaN
YBL103C	YOR220W	NaN
YBL103C	YOR227W	NaN
YBL103C	YOR230W	NaN
YBL103C	YOR276W	NaN
YBL103C	YOR316C	NaN
YBL103C	YOR382W	NaN
YBL103C	YOR383C	NaN
YBL103C	YOR385W	NaN
YBL103C	YPL016W	NaN
YBL103C	YPL021W	NaN
YBL103C	YPL034W	NaN
YBL103C	YPL054W	NaN
YBL103C	YPL071C	NaN
YBL103C	YPL075W	NaN
YBL103C	YPL196W	NaN
YBL103C	YPL273W	NaN
YBL103C	YPR001W	NaN
YBL103C	YMR009W	NaN
YBL103C	YJR025C	NaN
YBL103C	YLR231C	NaN
YBL103C	YML110C	NaN
YBL103C	YJL124C	NaN
YBL103C	YLR420W	NaN
YBL103C	YPL199C	NaN
YBL103C	YBL042C	NaN
YBL103C	YJL166W	NaN
YBL103C	YBR009C	NaN
YBL103C	YNL030W	NaN
YBL103C	YBR010W	NaN
YBL103C	YNL031C	NaN
YBL103C	YIL116W	NaN
YBL103C	YOR198C	NaN
YBL103C	YNL147W	NaN
YBL103C	YDR406W	NaN
YBL103C	YOR136W	NaN
YBL103C	YPR020W	NaN
YBL103C	YHR063C	NaN
YBL103C	YMR272C	NaN
YBL103C	YPL091W	NaN
YBL103C	YLR299W	NaN
YBL103C	YML073C	NaN
YBL103C	YDR510W	NaN
YBL103C	YNL142W	NaN
YBL103C	YBR105C	NaN
YBL103C	YDL051W	NaN
YBL103C	YMR145C	NaN
YBL103C	YML131W	NaN
YBL103C	YKR039W	NaN
YBL103C	YDR322C-A	NaN
YBL103C	YKL144C	NaN
YBL103C	YBR135W	NaN
YBL103C	YFL028C	NaN
YBL103C	YOR274W	NaN
YBL103C	YOL094C	NaN
YBL103C	YOR184W	NaN
YBL103C	YMR314W	NaN
YBL103C	YBR101C	NaN
YBL103C	YOR202W	NaN
YBL103C	YML059C	NaN
YBL103C	YKL196C	NaN
YBL103C	YIR035C	NaN
YBL103C	YDR339C	NaN
YBL103C	YBR291C	NaN
YBL103C	YFR044C	NaN
YBL103C	YGL103W	NaN
YBL103C	YBR082C	NaN
YBL103C	YMR074C	NaN
YBL103C	YMR002W	NaN
YBL103C	YAR015W	NaN
YBL103C	YHR018C	NaN
YBL103C	YDL219W	NaN
YBL103C	YLR216C	NaN
YBL103C	YBR151W	NaN
YBL103C	YJL172W	NaN
YBL103C	YBR189W	NaN
YBL103C	YPL081W	NaN
YBL103C	YBR191W	NaN
YBL103C	YPL079W	NaN
YBL103C	YGR209C	NaN
YBL103C	YOR357C	NaN
YBL103C	YKL156W	NaN
YBL103C	YNL192W	NaN
YBL103C	YPR073C	NaN
YBL103C	YOR298C-A	NaN
YBL103C	YPL237W	NaN
YBL103C	YNR015W	NaN
YBL103C	YGR208W	NaN
YBL103C	YBR072W	NaN
YBL103C	YGL106W	NaN
YBL103C	YCR009C	NaN
YBL103C	YKL160W	NaN
YBL103C	YOR261C	NaN
YBL103C	YAL005C	NaN
YBL103C	YER178W	NaN
YBL103C	YOL143C	NaN
YBL103C	YNL037C	NaN
YBL103C	YNL154C	NaN
YBL103C	YGL148W	NaN
YBL103C	YJL200C	NaN
YBL103C	YHR010W	NaN
YBL103C	YOR273C	NaN
YBL103C	YER131W	NaN
YBL103C	YNL178W	NaN
YBL103C	YNL302C	NaN
YBL103C	YOL121C	NaN
YBL103C	YHL016C	NaN
YBL103C	YPR062W	NaN
YBL103C	YNL064C	NaN
YBL103C	YHR163W	NaN
YBL103C	YDR032C	NaN
YBL103C	YJL153C	NaN
YBL103C	YBR164C	NaN
YBL103C	YGL009C	NaN
YBL103C	YGR020C	NaN
YBL103C	YCL059C	NaN
YBL103C	YGR253C	NaN
YBL103C	YDR071C	NaN
YBL103C	YJL214W	NaN
YBL103C	YDR305C	NaN
YBL103C	YLR359W	NaN
YBL103C	YBR087W	NaN
YBL103C	YFR010W	NaN
YBL103C	YMR260C	NaN
YBL103C	YGR148C	NaN
YBL103C	YAR018C	NaN
YBL103C	YOR327C	NaN
YBL103C	YGR286C	NaN
YBL103C	YPR002W	NaN
YBL103C	YMR300C	NaN
YBL103C	YKL016C	NaN
YBL103C	YPR138C	NaN
YBL103C	YOR036W	NaN
YBL103C	YGR002C	NaN
YBL103C	YMR194W	NaN
YBL103C	YPL249C-A	NaN
YBL103C	YMR120C	NaN
YBL103C	YLR027C	NaN
YBL103C	YDR447C	NaN
YBL103C	YML024W	NaN
YBL103C	YGL231C	NaN
YBL103C	YBR166C	NaN
YBL103C	YDL131W	NaN
YBL103C	YDL182W	NaN
YBL103C	YLR147C	NaN
YBL103C	YBL027W	NaN
YBL103C	YBR084C-A	NaN
YBL103C	YDR139C	NaN
YBL103C	YOR265W	NaN
YBL103C	YEL065W	NaN
YBL103C	YPL134C	NaN
YBL103C	YLR075W	NaN
YBL103C	YGL169W	NaN
YBL103C	YDR272W	NaN
YBL103C	YBR254C	NaN
YBL103C	YLR287C-A	NaN
YBL103C	YPL265W	NaN
YBL103C	YPR184W	NaN
YBL103C	YDL022W	NaN
YBL103C	YER031C	NaN
YBL103C	YOR046C	NaN
YBL103C	YGR095C	NaN
YBL103C	YNL090W	NaN
YBL103C	YPL154C	NaN
YBL103C	YPL111W	NaN
YBL103C	YIR034C	NaN
YBL103C	YMR105C	NaN
YBL103C	YLR061W	NaN
YBL103C	YGL232W	NaN
YBL103C	YLR167W	NaN
YBL103C	YBR008C	NaN
YBL103C	YBR244W	NaN
YBL103C	YPR166C	NaN
YBL103C	YOL022C	NaN
YBL103C	YLR200W	NaN
YBL103C	YLR197W	NaN
YBL103C	YNL275W	NaN
YBL103C	YOR089C	NaN
YBL103C	YNL096C	NaN
YBL103C	YIL062C	NaN
YBL103C	YIL094C	NaN
YBL103C	YNR002C	NaN
YBL103C	YPL171C	NaN
YBL103C	YER056C-A	NaN
YBL103C	YIL052C	NaN
YBL103C	YDR481C	NaN
YBL103C	YFR004W	NaN
YBL103C	YOL119C	NaN
YBL103C	YOR306C	NaN
YBL103C	YLR438W	NaN
YBL103C	YPL225W	NaN
YBL103C	YLR195C	NaN
YBL103C	YLR325C	NaN
YBL103C	YGR085C	NaN
YBL103C	YGL062W	NaN
YBL103C	YDL082W	NaN
YBL103C	YMR142C	NaN
YBL103C	YER100W	NaN
YBL103C	YOR210W	NaN
YBL103C	YNL255C	NaN
YBL103C	YNR003C	NaN
YBL103C	YOR027W	NaN
YBL103C	YOR086C	NaN
YBL103C	YKR093W	NaN
YBL103C	YOL139C	NaN
YBL103C	YOR226C	NaN
YBL103C	YNL055C	NaN
YBL103C	YDL215C	NaN
YBL103C	YBR162W-A	NaN
YBL103C	YDR098C	NaN
YBL103C	YGR012W	NaN
YBL103C	YBL026W	NaN
YBL103C	YJR016C	NaN
YBL103C	YBR181C	NaN
YBL103C	YPL090C	NaN
YBL103C	YDL120W	NaN
YBL103C	YLL034C	NaN
YBL103C	YNL067W	NaN
YBL103C	YOR021C	NaN
YBL103C	YHR013C	NaN
YBL103C	YHL031C	NaN
YBL103C	YDL136W	NaN
YBL103C	YDL191W	NaN
YBL103C	YIL053W	NaN
YBL103C	YML094W	NaN
YBL103C	YKL001C	NaN
YBL103C	YLL041C	NaN
YBL103C	YNL052W	NaN
YBL103C	YMR220W	NaN
YBL103C	YKL009W	NaN
YBL103C	YPR060C	NaN
YBL103C	YKL120W	NaN
YBL103C	YPL129W	NaN
YBL103C	YEL051W	NaN
YBL103C	YLR225C	NaN
YBL103C	YDR167W	NaN
YBL103C	YDL135C	NaN
YBL103C	YOL032W	NaN
YBL103C	YMR178W	NaN
YBL103C	YNL098C	NaN
YBL103C	YDR100W	NaN
YBL103C	YER145C	NaN
YBL103C	YLR262C	NaN
YBL103C	YIL139C	NaN
YBL103C	YBL092W	NaN
YBL103C	YDL036C	NaN
YBL103C	YFL048C	NaN
YBL103C	YMR034C	NaN
YBL103C	YGR211W	NaN
YBL103C	YKL029C	NaN
YBL103C	YAL033W	NaN
YBL103C	YER073W	NaN
YBL103C	YOR374W	NaN
YBL103C	YPL117C	NaN
YBL103C	YML123C	NaN
YBL103C	YDL075W	NaN
YBL103C	YHL033C	NaN
YBL103C	YLR304C	NaN
YBL103C	YFL014W	NaN
YBL103C	YBR290W	NaN
YBL103C	YHR030C	NaN
YBL103C	YNR050C	NaN
YBL103C	YJL126W	NaN
YBL103C	YJL053W	NaN
YBL103C	YNL240C	NaN
YBL103C	YDR270W	NaN
YBL103C	YOL016C	NaN
YBL103C	YJR048W	NaN
YBL103C	YOR232W	NaN
YBL103C	YLR038C	NaN
YBL103C	YGR135W	NaN
YBL103C	YBR061C	NaN
YBL103C	YHR037W	NaN
YBL103C	YLR435W	NaN
YBL103C	YHR183W	NaN
YBL103C	YLR089C	NaN
YBL103C	YBR160W	NaN
YBL103C	YOL058W	NaN
YBL103C	YHR208W	NaN
YBL103C	YJR148W	NaN
YBL103C	YLR168C	NaN
YBL103C	YMR241W	NaN
YBL103C	YNR001C	NaN
YBL103C	YMR186W	NaN
YBL103C	YGR019W	NaN
YBL103C	YGR267C	NaN
YBL103C	YBL058W	NaN
YBL103C	YJL145W	NaN
YBL103C	YKL103C	NaN
YBL103C	YMR062C	NaN
YBL103C	YDR090C	NaN
YBL103C	YMR284W	NaN
YBL103C	YHR051W	NaN
YBL103C	YGR138C	NaN
YBL103C	YJL167W	NaN
YBL103C	YOL003C	NaN
YBL103C	YLR441C	NaN
YBL103C	YML063W	NaN
YBL103C	YMR146C	NaN
YBL103C	YDL201W	NaN
YBL103C	YLR062C	NaN
YBL103C	YAR061W	NaN
YBL103C	YCL074W	NaN
YBL103C	YDL023C	NaN
YBL103C	YDL050C	NaN
YBL103C	YDL187C	NaN
YBL103C	YDR112W	NaN
YBL103C	YDR209C	NaN
YBL103C	YEL028W	NaN
YBL103C	YFR056C	NaN
YBL103C	YGR137W	NaN
YBL103C	YHR214W-A	NaN
YBL103C	YJL182C	NaN
YBL103C	YKL030W	NaN
YBL103C	YLL037W	NaN
YBL103C	YLR076C	NaN
YBL103C	YLR217W	NaN
YBL103C	YLR294C	NaN
YBL103C	YLR349W	NaN
YBL103C	YLR416C	NaN
YBL103C	YNL150W	NaN
YBL103C	YNL174W	NaN
YBL103C	YOL118C	NaN
YBL103C	YOL150C	NaN
YBL103C	YOR135C	NaN
YBL103C	YOR203W	NaN
YBL103C	YOR225W	NaN
YBL103C	YOR277C	NaN
YBL103C	YOR333C	NaN
YBL103C	YDR146C	NaN
YBL103C	YLR113W	NaN
YBL103C	YMR019W	NaN
YBR103W	YNR074C	NaN
YBR103W	YGL255W	NaN
YBR103W	YJR148W	NaN
YBR103W	YNL155W	NaN
YBR103W	YNL045W	NaN
YBR103W	YNL036W	NaN
YBR103W	YOR306C	NaN
YBR103W	YML121W	NaN
YBR103W	YNL182C	NaN
YBR103W	YOR075W	NaN
YBR103W	YGR244C	NaN
YBR103W	YIL094C	NaN
YBR103W	YDL175C	NaN
YBR103W	YPL084W	NaN
YBR103W	YEL027W	NaN
YBR103W	YMR277W	NaN
YBR103W	YDL040C	NaN
YBR103W	YNL243W	NaN
YBR103W	YBR103W	NaN
YBR103W	YNL232W	NaN
YBR103W	YFR005C	NaN
YBR103W	YMR220W	NaN
YBR103W	YBR137W	NaN
YBR103W	YNL039W	NaN
YBR103W	YNR038W	NaN
YBR103W	YPR056W	NaN
YBR103W	YIL133C	NaN
YBR103W	YNL126W	NaN
YBR103W	YPL208W	NaN
YBR103W	YKL149C	NaN
YBR103W	YIL005W	NaN
YBR103W	YPL115C	NaN
YBR103W	YOL011W	NaN
YBR103W	YJL110C	NaN
YBR103W	YGL062W	NaN
YBR103W	YHR016C	NaN
YBR103W	YNL107W	NaN
YBR103W	YDL205C	NaN
YBR103W	YKL110C	NaN
YBR103W	YHR037W	NaN
YBR103W	YKL056C	NaN
YBR103W	YOR090C	NaN
YBR103W	YNL037C	NaN
YBR103W	YOL119C	NaN
YBR103W	YMR075W	NaN
YBR103W	YLR420W	NaN
YBR103W	YLR324W	NaN
YBR103W	YDR434W	NaN
YBR103W	YLR348C	NaN
YBR103W	YLR270W	NaN
YBR103W	YNL331C	NaN
YBR103W	YKL051W	NaN
YBR103W	YLR244C	NaN
YBR103W	YML131W	NaN
YBR103W	YOR390W	NaN
YBR103W	YFR006W	NaN
YBR103W	YLR328W	NaN
YBR103W	YGR278W	NaN
YBR103W	YOR027W	NaN
YBR103W	YLR452C	NaN
YBR103W	YOL124C	NaN
YBR103W	YFR044C	NaN
YBR103W	YOR346W	NaN
YBR103W	YOR017W	NaN
YBR103W	YGL153W	NaN
YBR103W	YNL035C	NaN
YBR103W	YML100W	NaN
YBR103W	YOL152W	NaN
YBR103W	YDL072C	NaN
YBR103W	YOR074C	NaN
YBR103W	YAL049C	NaN
YBR103W	YPL214C	NaN
YBR103W	YLR427W	NaN
YBR103W	YDL234C	NaN
YBR103W	YMR062C	NaN
YBR103W	YMR301C	NaN
YBR103W	YJL200C	NaN
YBR103W	YNL289W	NaN
YBR103W	YHR031C	NaN
YBR103W	YNL240C	NaN
YBR103W	YLR100W	NaN
YBR103W	YLR304C	NaN
YBR103W	YNL108C	NaN
YBR103W	YPR167C	NaN
YBR103W	YKR003W	NaN
YBR103W	YOL090W	NaN
YBR103W	YLR285W	NaN
YBR103W	YKR036C	NaN
YBR103W	YIL103W	NaN
YBR103W	YOL143C	NaN
YBR103W	YOR033C	NaN
YBR103W	YLR438W	NaN
YBR103W	YKL216W	NaN
YBR103W	YNL124W	NaN
YBR103W	YGR261C	NaN
YBR103W	YDR372C	NaN
YBR103W	YNL279W	NaN
YBR103W	YLR397C	NaN
YBR103W	YFR025C	NaN
YBR103W	YMR226C	NaN
YBR103W	YLR056W	NaN
YBR103W	YDL015C	NaN
YBR103W	YMR272C	NaN
YBR103W	YIR035C	NaN
YBR103W	YKL028W	NaN
YBR103W	YGR276C	NaN
YBR103W	YNR033W	NaN
YBR103W	YPR023C	NaN
YBR103W	YNL023C	NaN
YBR103W	YGL112C	NaN
YBR103W	YER029C	NaN
YBR103W	YGL039W	NaN
YBR103W	YPL045W	NaN
YBR103W	YDL182W	NaN
YBR103W	YMR189W	NaN
YBR103W	YPL120W	NaN
YBR103W	YIR034C	NaN
YBR103W	YHR215W	NaN
YBR103W	YNL003C	NaN
YBR103W	YKL113C	NaN
YBR103W	YLR207W	NaN
YBR103W	YLR260W	NaN
YBR103W	YLR059C	NaN
YBR103W	YIL116W	NaN
YBR103W	YNL135C	NaN
YBR103W	YBR222C	NaN
YBR103W	YPR138C	NaN
YBR103W	YPL188W	NaN
YBR103W	YOR326W	NaN
YBR103W	YML022W	NaN
YBR103W	YHR069C	NaN
YBR103W	YFL045C	NaN
YBR103W	YPL083C	NaN
YBR103W	YAR015W	NaN
YBR103W	YDR234W	NaN
YBR103W	YPL016W	NaN
YBR103W	YDR214W	NaN
YBR103W	YLR231C	NaN
YBR103W	YOR231W	NaN
YBR103W	YOL058W	NaN
YBR103W	YHR046C	NaN
YBR103W	YOR311C	NaN
YBR103W	YDR368W	NaN
YBR103W	YNL241C	NaN
YBR103W	YMR237W	NaN
YBR103W	YDR173C	NaN
YBR103W	YEL058W	NaN
YBR103W	YPL247C	NaN
YBR103W	YDL029W	NaN
YBR103W	YOL006C	NaN
YBR103W	YNL027W	NaN
YBR103W	YAR007C	NaN
YBR103W	YGR061C	NaN
YBR103W	YNL044W	NaN
YBR103W	YCR088W	NaN
YBR103W	YPR048W	NaN
YBR103W	YLL001W	NaN
YBR103W	YGR138C	NaN
YBR103W	YLR290C	NaN
YBR103W	YOL122C	NaN
YBR103W	YDR320C	NaN
YBR103W	YMR027W	NaN
YBR103W	YOL140W	NaN
YBR103W	YPL211W	NaN
YBR103W	YMR314W	NaN
YBR103W	YIL156W	NaN
YBR103W	YPR004C	NaN
YBR103W	YNR050C	NaN
YBR103W	YPL003W	NaN
YBR103W	YGR060W	NaN
YBR103W	YNL191W	NaN
YBR103W	YMR092C	NaN
YBR103W	YMR170C	NaN
YBR103W	YOR384W	NaN
YBR103W	YPR031W	NaN
YBR103W	YOL076W	NaN
YBR103W	YPL023C	NaN
YBR103W	YGR086C	NaN
YBR103W	YLR048W	NaN
YBR103W	YNL072W	NaN
YBR103W	YKR093W	NaN
YBR103W	YFR028C	NaN
YBR103W	YMR125W	NaN
YBR103W	YKL015W	NaN
YBR103W	YPL122C	NaN
YBR103W	YBR104W	NaN
YBR103W	YDR298C	NaN
YBR103W	YPR002W	NaN
[truncated: 177,603 more rows]
