# Supplementary material for: Identifying Genes Devoted to the Cell Death Process in the Gene Regulatory Network of Ustilago maydis
Source: Front Microbiol. 2021 May 21;12:680290. doi: 10.3389/fmicb.2021.680290 (PMC8175908; doi:10.3389/fmicb.2021.680290)
Supplement: Supplementary Table 2 — Pfam domains in U. maydis. [file Table_2.XLSX]

## Sheet: Hoja1
Table S2. Pfam domains in U. maydis.
Locus_ID	Pfam Family				Pfam Family	Total
UMAG_10005	PF00172				SSF57701	95
UMAG_00026	PF05764				PF00172	90
UMAG_10009	PF00172				SSF46785	48
UMAG_10009	PF04082				SSF50249	47
UMAG_10016	PF00172				PF04082	41
UMAG_10016	PF04082				SSF57667	34
UMAG_00113	PF00172				PF00096	21
UMAG_00113	PF04082				SSF46689	21
UMAG_00136	PF00096				SSF57716	20
UMAG_00195	PF00172				PF00010	13
UMAG_00224	PF04299				SSF47459	13
UMAG_00241	PF07716				PF00170	12
UMAG_00264	PF00096				PF00642	12
UMAG_10087	PF00046				PF00320	11
UMAG_00300	PF00172				PF00249	10
UMAG_00300	PF04082				PF00098	7
UMAG_00316	PF00172				PF00808	6
UMAG_00355	PF07093				PF00046	5
UMAG_15041	PF00172				PF00250	5
UMAG_15041	PF04082				SSF54616	5
UMAG_15058	PF00172				PF00447	4
UMAG_15058	PF04082				PF00989	4
UMAG_10113	PF00642				SSF49417	3
UMAG_10116	PF00172				PF00319	2
UMAG_00467	PF00172				PF05764	2
UMAG_00473	PF00172				PF06839	2
UMAG_00483	PF00170				PF07716	2
UMAG_15088	PF00172				SSF46955	2
UMAG_00528	PF00172				SSF47413	2
UMAG_00528	PF04082				SSF55455	2
UMAG_00533	PF00172				PF00352	1
UMAG_00533	PF04082				PF00649	1
UMAG_00551	PF00096				PF01285	1
UMAG_00578	PF00046				PF01381	1
UMAG_10924	PF06839				PF01422	1
UMAG_00706	PF00320				PF02045	1
UMAG_00750	PF00172				PF02257	1
UMAG_11197	PF00010				PF02791	1
UMAG_00767	PF07716				PF02891	1
UMAG_00841	PF00172				PF02928	1
UMAG_11258	PF00098				PF02969	1
UMAG_00895	PF00320				PF03343	1
UMAG_00906	PF00808				PF04054	1
UMAG_10626	PF00010				PF04299	1
UMAG_00946	PF00096				PF04690	1
UMAG_12122	PF00642				PF05224	1
UMAG_00983	PF00249				PF07093	1
UMAG_01025	PF00172				PF07975	1
UMAG_01042	PF00250				PF08623	1
UMAG_01050	PF00320				SSF57879	1
UMAG_01224	PF00319
UMAG_01308	PF00642
UMAG_15080	PF00249
UMAG_11314	PF00098
UMAG_11326	PF00249
UMAG_01456	PF00172
UMAG_01482	PF00172
UMAG_01523	PF00250
UMAG_01556	PF00172
UMAG_01556	PF04082
UMAG_01573	PF00172
UMAG_01597	PF02045
UMAG_01649	PF00642
UMAG_11357	PF00172
UMAG_11365	PF00172
UMAG_12167	PF00172
UMAG_12167	PF04082
UMAG_10256	PF00170
UMAG_01877	PF00172
UMAG_01908	PF00808
UMAG_10450	PF00172
UMAG_01961	PF00172
UMAG_01963	PF00172
UMAG_01963	PF04082
UMAG_11379	PF00172
UMAG_05080	PF00010
UMAG_05136	PF00172
UMAG_10181	PF00096
UMAG_05163	PF00642
UMAG_05182	PF00447
UMAG_05207	PF00808
UMAG_05213	PF00249
UMAG_06278	PF00172
UMAG_12332	PF00046
UMAG_06308	PF02257
UMAG_06493	PF00172
UMAG_06493	PF04082
UMAG_11907	PF00096
UMAG_11462	PF00172
UMAG_02092	PF00010
UMAG_02191	PF00170
UMAG_02209	PF00172
UMAG_02247	PF00172
UMAG_02247	PF04082
UMAG_15078	PF00172
UMAG_02268	PF00250
UMAG_02280	PF00447
UMAG_02326	PF00249
UMAG_12189	PF00172
UMAG_12189	PF04082
UMAG_10143	PF00352
UMAG_10159	PF00172
UMAG_02449	PF00010
UMAG_02451	PF00172
UMAG_02462	PF00172
UMAG_02462	PF04082
UMAG_02478	PF00642
UMAG_02549	PF00096
UMAG_02582	PF02928
UMAG_02602	PF00172
UMAG_02602	PF04082
UMAG_02602.1	PF00172
UMAG_02602.1	PF04082
UMAG_02607	PF00249
UMAG_02649	PF00172
UMAG_02649	PF04082
UMAG_02664	PF00989
UMAG_02664	PF00320
UMAG_10311	PF00649
UMAG_11929	PF06839
UMAG_11929	PF00098
UMAG_15091	PF00010
UMAG_02757	PF00172
UMAG_02765	PF00172
UMAG_02775	PF05224
UMAG_10603	PF00172
UMAG_02808	PF00172
UMAG_02808	PF04082
UMAG_02827	PF00172
UMAG_02827	PF04082
UMAG_02835	PF01285
UMAG_02857	PF00096
UMAG_02857	PF04082
UMAG_11486	PF00170
UMAG_02896	PF00170
UMAG_02950	PF00010
UMAG_10343	PF00642
UMAG_03040	PF00172
UMAG_10368	PF00447
UMAG_10384	PF00808
UMAG_03167	PF00096
UMAG_03172	PF00096
UMAG_03180	PF00989
UMAG_11957	PF00989
UMAG_03288	PF00808
UMAG_03396	PF00172
UMAG_03403	PF00096
UMAG_03403	PF00172
UMAG_03403	PF04082
UMAG_03466	PF00249
UMAG_03477	PF08623
UMAG_11782	PF00170
UMAG_03514	PF00172
UMAG_03514	PF04082
UMAG_03525	PF00172
UMAG_03557	PF00172
UMAG_03557	PF04082
UMAG_03568	PF00172
UMAG_03570	PF00096
UMAG_03613	PF00172
UMAG_03613	PF04082
UMAG_03620	PF00172
UMAG_03682	PF00172
UMAG_03682	PF04082
UMAG_03696	PF02891
UMAG_03708	PF00320
UMAG_03714	PF00172
UMAG_03714	PF04082
UMAG_10500	PF00172
UMAG_10668	PF01422
UMAG_03802	PF02969
UMAG_03843	PF00172
UMAG_12243	PF00249
UMAG_03893	PF00642
UMAG_03925	PF00172
UMAG_04076	PF00320
UMAG_04083	PF00172
UMAG_04083	PF04082
UMAG_11110	PF00172
UMAG_04101	PF00249
UMAG_04208	PF00172
UMAG_04208	PF04082
UMAG_12255	PF00172
UMAG_12255	PF04082
UMAG_04242	PF00172
UMAG_04242	PF04082
UMAG_10417	PF00320
UMAG_10426	PF00096
UMAG_04293	PF00172
UMAG_11982	PF00172
UMAG_11982	PF04082
UMAG_04581	PF00010
UMAG_04609	PF00642
UMAG_15065	PF00172
UMAG_04688	PF00172
UMAG_04317	PF00010
UMAG_04381	PF00320
UMAG_10519	PF00170
UMAG_04421	PF00172
UMAG_04916	PF00170
UMAG_04928	PF00046
UMAG_04999	PF00989
UMAG_05050	PF00172
UMAG_05054	PF00250
UMAG_10738	PF03343
UMAG_05694	PF00170
UMAG_05721	PF00010
UMAG_10941	PF00172
UMAG_12024	PF00046
UMAG_11582	PF04082
UMAG_05773	PF00320
UMAG_05790	PF00172
UMAG_05790	PF04082
UMAG_10685	PF01381
UMAG_04806	PF00172
UMAG_04806	PF04082
UMAG_04820	PF02791
UMAG_04863	PF00010
UMAG_04885	PF00172
UMAG_04885	PF04082
UMAG_12304	PF00172
UMAG_05486	PF00010
UMAG_05515	PF00172
UMAG_05518	PF00320
UMAG_05540	PF04054
UMAG_05577	PF00320
UMAG_11176	PF00170
UMAG_05601	PF00172
UMAG_05274	PF00447
UMAG_10551	PF07975
UMAG_10560	PF00319
UMAG_05345	PF00642
UMAG_05401	PF00172
UMAG_05401	PF04082
UMAG_10220	PF00172
UMAG_05429	PF00642
UMAG_05429	PF00098
UMAG_15066	PF00172
UMAG_05801	PF00096
UMAG_05801	PF04082
UMAG_05804	PF00096
UMAG_05820	PF00172
UMAG_05899	PF00098
UMAG_05959	PF00172
UMAG_05966	PF00172
UMAG_05966	PF04082
UMAG_06001	PF04690
UMAG_06037	PF05764
UMAG_11299	PF00642
UMAG_06164	PF00098
UMAG_11235	PF00010
UMAG_06231	PF00250
UMAG_10971	PF00808
UMAG_06256	PF00172
UMAG_06256	PF04082
UMAG_06257	PF00172
UMAG_06257	PF04082
UMAG_06385	PF00170
UMAG_06386	PF00098
UMAG_11239	PF00172
UMAG_15103	PF00170
UMAG_04732	SSF46785
UMAG_06323	SSF46785
UMAG_02757	SSF57701
UMAG_04806	SSF57701
UMAG_11582	SSF57701
UMAG_01445	SSF50249
UMAG_10311	SSF57879
UMAG_05058	SSF50249
UMAG_10771	SSF50249
UMAG_10116	SSF57701
UMAG_06411	SSF50249
UMAG_01025	SSF57701
UMAG_11825	SSF46689
UMAG_06257	SSF57701
UMAG_05820	SSF57701
UMAG_02462	SSF57701
UMAG_10087	SSF46689
UMAG_00971	SSF57667
UMAG_06412	SSF57716
UMAG_04083	SSF57701
UMAG_11724	SSF46955
UMAG_00946	SSF57667
UMAG_11462	SSF57701
UMAG_03063	SSF50249
UMAG_05054	SSF46785
UMAG_01556	SSF57701
UMAG_10005	SSF57701
UMAG_05159	SSF57667
UMAG_03172	SSF57667
UMAG_00983	SSF46689
UMAG_05117	SSF50249
UMAG_10417	SSF57716
UMAG_05937	PF00096
UMAG_05937	SSF57667
UMAG_00181	SSF57701
UMAG_06278	SSF57701
UMAG_03200	SSF50249
UMAG_00714	PS50249
UMAG_00533	SSF57701
UMAG_10300	SSF57667
UMAG_01482	SSF57701
UMAG_02684	SSF46785
UMAG_05563	SSF46785
UMAG_05966	SSF57701
UMAG_05601	SSF57701
UMAG_11196	SSF50249
UMAG_02607	SSF46689
UMAG_05721	SSF47459
UMAG_00136	SSF57667
UMAG_05080	SSF47459
UMAG_05182	SSF46785
UMAG_03620	SSF57701
UMAG_01013	SSF46785
UMAG_15042	SSF54616
UMAG_05518	SSF57716
UMAG_01523	SSF46785
UMAG_00043	SSF57701
UMAG_11907	SSF57667
UMAG_00195	SSF57701
UMAG_03061	SSF46785
UMAG_04165	SSF50249
UMAG_11970	SSF57716
UMAG_15091	SSF47459
UMAG_02649	SSF57701
UMAG_12167	SSF57701
UMAG_03682	SSF57701
UMAG_06256	SSF57701
UMAG_02808	SSF57701
UMAG_02495	SSF46785
UMAG_04863	SSF47459
UMAG_00473	SSF57701
UMAG_00405	SSF46689
UMAG_04881	SSF50249
UMAG_02664	SSF57716
UMAG_00282	SSF46785
UMAG_02775	SSF49417
UMAG_00578	SSF46689
UMAG_00585	SSF46785
UMAG_06308	SSF46785
UMAG_15036	SSF57667
UMAG_05213	SSF46689
UMAG_02451	SSF57701
UMAG_02209	SSF57701
UMAG_05862	SSF49417
UMAG_01042	SSF46785
UMAG_10447	SSF46785
UMAG_12024	SSF46689
UMAG_12052	SSF46689
UMAG_02022	SSF57701
UMAG_04625	SSF57667
UMAG_04208	SSF57701
UMAG_04106	SSF46785
UMAG_11966	SSF46785
UMAG_15066	SSF57701
UMAG_10685	SSF47413
UMAG_11499	SSF57716
UMAG_04607	SSF50249
UMAG_05854	SSF46689
UMAG_11055	SSF54616
UMAG_01612	SSF46785
UMAG_02092	SSF47459
UMAG_10270	SSF50249
UMAG_01646	SSF50249
UMAG_04999	SSF57701
UMAG_10450	SSF57701
UMAG_10176	SSF50249
UMAG_00366	SSF50249
UMAG_00930	SSF57701
UMAG_05959	SSF57701
UMAG_12189	SSF57701
UMAG_04688	SSF57701
UMAG_02950	SSF47459
UMAG_10626	SSF47459
UMAG_06231	SSF46785
UMAG_05156	SSF50249
UMAG_11761	SSF50249
UMAG_02579	SSF50249
UMAG_02579	SSF46785
UMAG_04778	SSF54616
UMAG_05274	SSF46785
UMAG_02549	SSF57667
UMAG_05401	SSF57701
UMAG_04960	SSF50249
UMAG_00848	SSF46785
UMAG_10016	SSF57701
UMAG_06280	SSF49417
UMAG_00551	SSF57667
UMAG_00264	SSF57667
UMAG_10785	SSF46785
UMAG_00067	SSF46785
UMAG_03396	SSF57701
UMAG_10009	SSF57701
UMAG_15088	SSF57701
UMAG_11049	SSF50249
UMAG_02326	SSF46689
UMAG_10220	SSF57701
UMAG_03702	SSF50249
UMAG_10941	SSF57701
UMAG_11551	SSF46785
UMAG_00808	SSF46689
UMAG_06130	SSF57667
UMAG_01667	SSF57667
UMAG_01667	PF00096
UMAG_04242	SSF57701
UMAG_03872	SSF46785
UMAG_02765	SSF57701
UMAG_01121	PS50249
UMAG_05665	SSF46785
UMAG_02247	SSF57701
UMAG_01573	SSF57701
UMAG_03167	SSF57667
UMAG_04789	SSF57667
UMAG_04875	PF00096
UMAG_04875	SSF57667
UMAG_00300	SSF57701
UMAG_05334	SSF50249
UMAG_04442	SSF50249
UMAG_11008	SSF46785
UMAG_10625	SSF57716
UMAG_05801	SSF57667
UMAG_15013	SSF46785
UMAG_10159	SSF57701
UMAG_03925	SSF57701
UMAG_11110	SSF57701
UMAG_01190	SSF50249
UMAG_01679	SSF50249
UMAG_05608	SSF57667
UMAG_12255	SSF57701
UMAG_04375	SSF57667
UMAG_01050	SSF57716
UMAG_00895	SSF57716
UMAG_00678	SSF50249
UMAG_04076	SSF57716
UMAG_10368	SSF46785
UMAG_11197	SSF47459
UMAG_01087	SSF46785
UMAG_06388	SSF57716
UMAG_11620	SSF50249
UMAG_00817	SSF46785
UMAG_02301	SSF57667
UMAG_04293	SSF57701
UMAG_11451	PS50249
UMAG_05577	SSF57716
UMAG_05577	SSF46689
UMAG_03708	SSF57716
UMAG_01456	SSF57701
UMAG_03759	PS50249
UMAG_04511	SSF50249
UMAG_05338	SSF54616
UMAG_01663	SSF57716
UMAG_02857	SSF57667
UMAG_02602	SSF57701
UMAG_01877	SSF57701
UMAG_10200	SSF57716
UMAG_02827	SSF57701
UMAG_10544	SSF46689
UMAG_10544	PF00249
UMAG_04885	SSF57701
UMAG_03698	PF00096
UMAG_03698	SSF57667
UMAG_02903	SSF50249
UMAG_04101	SSF46689
UMAG_11496	SSF50249
UMAG_02591	SSF46785
UMAG_04860	SSF50249
UMAG_05064	SSF50249
UMAG_12004	PF00096
UMAG_12004	SSF57667
UMAG_00175	PS50249
UMAG_11326	SSF46689
UMAG_05515	SSF57701
UMAG_00316	SSF57701
UMAG_03557	SSF57701
UMAG_01961	SSF57701
UMAG_15041	SSF57701
UMAG_02449	SSF47459
UMAG_04411	SSF46689
UMAG_04920	SSF46785
UMAG_06402	SSF50249
UMAG_05773	SSF57716
UMAG_03040	SSF57701
UMAG_10560	SSF55455
UMAG_15078	SSF57701
UMAG_04239	SSF50249
UMAG_00379	SSF46785
UMAG_00199	PS50249
UMAG_03613	SSF57701
UMAG_06493	SSF57701
UMAG_05136	SSF57701
UMAG_11378	SSF47413
UMAG_05804	SSF57667
UMAG_03514	SSF57701
UMAG_01224	SSF55455
UMAG_11602	SSF57667
UMAG_04421	SSF57701
UMAG_11379	SSF57701
UMAG_05790	SSF57701
UMAG_06034	SSF46785
UMAG_11222	SSF54616
UMAG_03568	SSF57701
UMAG_01834	SSF57716
UMAG_11202	SSF50249
UMAG_11679	SSF57701
UMAG_05005	SSF50249
UMAG_05486	SSF47459
UMAG_02450	SSF50249
UMAG_00841	SSF57701
UMAG_03738	SSF46785
UMAG_15058	SSF57701
UMAG_04460	SSF50249
UMAG_02280	SSF46785
UMAG_02439	SSF57667
UMAG_03403	SSF57701
UMAG_03403	SSF57667
UMAG_10181	SSF57667
UMAG_05428	SSF57716
UMAG_03466	SSF46689
UMAG_10903	SSF46785
UMAG_03525	SSF57701
UMAG_11470	PS50249
UMAG_04909	PF00096
UMAG_04909	SSF57667
UMAG_04176	SSF46955
UMAG_02104	SSF46785
UMAG_04669	SSF50249
UMAG_06448	SSF46785
UMAG_01219	SSF57716
UMAG_04928	SSF46689
UMAG_00952	SSF57667
UMAG_00750	SSF57701
UMAG_00706	SSF57716
UMAG_04581	SSF47459
UMAG_04317	SSF47459
UMAG_10236	SSF50249
UMAG_01963	SSF57701
UMAG_00528	SSF57701
UMAG_05933	mobidb-lite
UMAG_05933	PF01740
UMAG_05933	cd07042
UMAG_05933	SSF52091
UMAG_05933	PS50801
UMAG_05933	TIGR00815
UMAG_05933	PF00916
UMAG_10197	SSF50249
UMAG_11365	SSF57701
UMAG_10500	SSF57701
UMAG_11233	SSF50249
UMAG_01220	SSF50249
UMAG_00113	SSF57701
UMAG_00467	SSF57701
UMAG_00172	SSF46785
UMAG_11235	SSF47459
UMAG_01790	SSF50249
UMAG_12243	SSF46689
UMAG_05050	SSF57701
UMAG_02123	SSF46785
UMAG_03570	SSF57667
UMAG_12304	SSF57701
UMAG_02268	SSF46785
UMAG_03724	SSF46785
UMAG_15065	SSF57701
UMAG_03843	SSF57701
UMAG_12332	SSF46689
UMAG_10426	SSF57667
UMAG_11539	SSF46785
UMAG_12282	SSF46785
UMAG_10810	PS50249
UMAG_04470	G3DSA:3.20.20.80
UMAG_04470	SM00642
UMAG_04470	PF02922
UMAG_04470	SSF51011
UMAG_04470	PF00128
UMAG_04470	G3DSA:2.60.40.1180
UMAG_04470	G3DSA:2.60.40.10
UMAG_04470	cd11321
UMAG_04470	SSF51445
UMAG_04470	cd02854
UMAG_04470	PF02806
UMAG_04470	SSF81296
UMAG_04470	PIRSF000463
UMAG_11941	SSF46785
UMAG_11982	SSF57701
UMAG_04270	SSF50249
UMAG_03714	SSF57701
UMAG_02602.1	SSF57701
UMAG_02242	mobidb-lite
UMAG_02242	TIGR00057
UMAG_02242	PF03481
UMAG_02242	G3DSA:3.90.870.10
UMAG_02242	SSF55821
UMAG_02242	PF01300
UMAG_02242	PS51163
UMAG_02242	G3DSA:3.40.50.11030
UMAG_10603	SSF57701
UMAG_03936	SSF50249
UMAG_01463	SSF50249
