# Supplementary material for: Identifying Genes Devoted to the Cell Death Process in the Gene Regulatory Network of Ustilago maydis
Source: Front Microbiol. 2021 May 21;12:680290. doi: 10.3389/fmicb.2021.680290 (PMC8175908; doi:10.3389/fmicb.2021.680290)
Supplement: Supplementary Table 3 — Communities in GRN. [file Table_3.XLSX]

## Sheet: Hoja 1
Table S3. Communities in GRN.
Community0							Community1							Community2							Community3							Community4							Community5							Community6							Community7
Category	Term	Count	%	P-Value			Category	Term	Count	%	P-Value			Category	Term	Count	%	P-Value			Category	Term	Count	%	P-Value			Category	Term	Count	%	P-Value			Category	Term	Count	%	P-Value			Category	Term	Count	%	P-Value			Category
GOTERM_BP_3	transport	46	2021-09-12	1.90E-02			GOTERM_BP_3	macromolecule methylation	3	2021-01-02	3.80E-02			GOTERM_BP_3	cellular nitrogen compound metabolic process	41	2021-04-30	1.10E-02			GOTERM_BP_3	cellular response to stress	13	2021-07-07	4.00E-03			GOTERM_BP_3	protein metabolic process	19	2021-08-19	2.40E-03			GOTERM_BP_3	organic substance biosynthetic process	44	2021-03-25	9.50E-03			GOTERM_BP_3	single-organism biosynthetic process	11	22	2.00E-04			GOTERM_BP_3
GOTERM_BP_3	protein metabolic process	43	2021-01-12	2.10E-02										GOTERM_BP_3	organic cyclic compound metabolic process	36	2021-07-26	1.40E-02			GOTERM_BP_3	positive regulation of cell cycle	3	2021-08-01	4.50E-03			GOTERM_BP_3	macromolecule metabolic process	31	32.3	1.90E-02			GOTERM_BP_3	cellular biosynthetic process	43	2021-07-24	1.80E-02			GOTERM_BP_3	small molecule metabolic process	11	22	3.60E-03			GOTERM_BP_3
GOTERM_BP_3	organonitrogen compound metabolic process	50	14	2.60E-02										GOTERM_BP_3	heterocycle metabolic process	35	2021-09-25	1.40E-02			GOTERM_BP_3	regulation of cell cycle	5	3	4.60E-03			GOTERM_BP_3	cellular macromolecule metabolic process	30	31.2	2.00E-02			GOTERM_BP_3	organic cyclic compound metabolic process	43	2021-07-24	1.90E-02			GOTERM_BP_3	cellular biosynthetic process	15	30	1.30E-02			GOTERM_BP_3
GOTERM_BP_3	cellular amino acid metabolic process	17	2021-08-04	3.50E-02										GOTERM_BP_3	cellular aromatic compound metabolic process	35	2021-09-25	1.50E-02			GOTERM_BP_3	cell cycle	8	2021-08-04	1.40E-02										GOTERM_BP_3	cellular nitrogen compound metabolic process	48	2021-06-27	2.70E-02			GOTERM_BP_3	cofactor metabolic process	5	10	1.80E-02			GOTERM_BP_3
GOTERM_BP_3	organic substance biosynthetic process	74	2021-08-20	3.80E-02										GOTERM_BP_3	nucleobase-containing compound metabolic process	33	2021-04-24	1.70E-02			GOTERM_BP_3	cell cycle phase transition	3	2021-08-01	3.70E-02										GOTERM_BP_3	organonitrogen compound metabolic process	28	2021-01-16	4.20E-02			GOTERM_BP_3	organic acid metabolic process	7	14	3.20E-02			GOTERM_BP_3
GOTERM_BP_3	cellular biosynthetic process	74	2021-08-20	4.20E-02										GOTERM_BP_3	organelle organization	13	2021-06-09	2.30E-02			GOTERM_BP_3	heterocycle metabolic process	37	22	3.80E-02										GOTERM_BP_3	heterocycle metabolic process	40	23	4.60E-02			GOTERM_BP_3	organic substance biosynthetic process	14	28	3.50E-02			GOTERM_BP_3
																					GOTERM_BP_3	nucleobase-containing compound metabolic process	35	2021-08-20	4.00E-02																	GOTERM_BP_3	cellular catabolic process	5	10	3.60E-02			GOTERM_BP_3
																					GOTERM_BP_3	mitotic cell cycle process	5	3	4.30E-02
[truncated: 49 more columns]
