# Supplementary material for: Identifying Genes Devoted to the Cell Death Process in the Gene Regulatory Network of Ustilago maydis
Source: Front Microbiol. 2021 May 21;12:680290. doi: 10.3389/fmicb.2021.680290 (PMC8175908; doi:10.3389/fmicb.2021.680290)
Supplement: Supplementary Table 4 — Module of cell death of U. maydis. [file Table_4.XLSX]

## Sheet: Hoja1
Table S4. Module of cell death of U. maydis.
Source	Target					Gene in Cell death module of S. cerevisiae	Homologous in U. maydis
UMAG_00113	UMAG_10678					YIL130W	UMAG_00113
UMAG_00113	UMAG_05721					YDR392W	UMAG_00114
UMAG_00113	UMAG_05674					YLR014C	UMAG_00533
UMAG_00113	UMAG_05481					YOL068C	UMAG_00963
UMAG_00113	UMAG_02343					YNL068C	UMAG_01042
UMAG_00113	UMAG_01908					YOR358W	UMAG_01908
UMAG_00113	UMAG_00113					YNL330C	UMAG_02065
UMAG_00114	UMAG_12267					YNL021W	UMAG_02102
UMAG_00114	UMAG_11999					YLR113W	UMAG_02357
UMAG_00114	UMAG_11696					YML102W	UMAG_02404
UMAG_00114	UMAG_11496					YNR052C	UMAG_02425
UMAG_00114	UMAG_10678					YJL168C	UMAG_02500
UMAG_00114	UMAG_10156					YPL001W	UMAG_02567
UMAG_00114	UMAG_10146					YOR304W	UMAG_02607
UMAG_00114	UMAG_06306					YLR098C	UMAG_02808
UMAG_00114	UMAG_06259					YHR206W	UMAG_03346
UMAG_00114	UMAG_06243					YDL070W	UMAG_03437
UMAG_00114	UMAG_06187					YKR036C	UMAG_03498
UMAG_00114	UMAG_05511					YIL128W	UMAG_03624
UMAG_00114	UMAG_05025					YPL133C	UMAG_03925
UMAG_00114	UMAG_04964					YBR289W	UMAG_04381
UMAG_00114	UMAG_04352					YER051W	UMAG_04522
UMAG_00114	UMAG_03647					YIL101C	UMAG_04778
UMAG_00114	UMAG_02792					YBL008W	UMAG_04900
UMAG_00114	UMAG_02731					YGL035C	UMAG_04909
UMAG_00114	UMAG_02607					YDR173C	UMAG_04962
UMAG_00114	UMAG_02500					YDR049W	UMAG_04964
UMAG_00114	UMAG_02491.1					YDL138W	UMAG_05023
UMAG_00114	UMAG_02491					YKL020C	UMAG_05065
UMAG_00114	UMAG_01813					YDR448W	UMAG_05213
UMAG_00114	UMAG_01084					YER111C	UMAG_05338
UMAG_00114	UMAG_00982					YER169W	UMAG_05449
UMAG_00114	UMAG_00756					YGR056W	UMAG_05557
UMAG_00114	UMAG_00669					YOR344C	UMAG_05721
UMAG_00114	UMAG_00604					YPR022C	UMAG_05801
UMAG_00114	UMAG_00354					YFL044C	UMAG_06072
UMAG_00114	UMAG_00169					YFR028C	UMAG_06187
UMAG_00533	UMAG_11825					YOR191W	UMAG_06243
UMAG_00533	UMAG_11426					YIL038C	UMAG_06395
UMAG_00533	UMAG_11215					YDR421W	UMAG_10009
UMAG_00533	UMAG_10175					YGL166W	UMAG_10311
UMAG_00533	UMAG_05687					YGL073W	UMAG_10368
UMAG_00533	UMAG_00533					YBR239C	UMAG_10450
UMAG_00533	UMAG_00113					YPL089C	UMAG_10560
UMAG_00963	UMAG_11745					YBL021C	UMAG_10971
UMAG_00963	UMAG_11426					YLR256W	UMAG_11110
UMAG_00963	UMAG_10740					YDL056W	UMAG_11222
UMAG_00963	UMAG_00963					YDR477W	UMAG_11293
UMAG_00963	UMAG_00505					YNL097C	UMAG_11302
UMAG_01042	UMAG_11496					YPR065W	UMAG_11658
UMAG_01042	UMAG_11426					YOL004W	UMAG_11717
UMAG_01042	UMAG_11293					YPL177C	UMAG_11825
UMAG_01042	UMAG_10560					YMR182C	UMAG_11907
UMAG_01042	UMAG_06259					YEL056W	UMAG_11999
UMAG_01042	UMAG_06233					YPL042C	UMAG_12208
UMAG_01042	UMAG_05721					YBL063W	UMAG_10678
UMAG_01042	UMAG_05687					YJL208C	UMAG_05674
UMAG_01042	UMAG_05674					YDR266C	UMAG_05481
UMAG_01042	UMAG_05567					YOR206W	UMAG_02343
UMAG_01042	UMAG_04776					YBR086C	UMAG_12267
UMAG_01042	UMAG_04352					YER120W	UMAG_11696
UMAG_01042	UMAG_03234					YGL105W	UMAG_11496
UMAG_01042	UMAG_03162					YCL043C	UMAG_10156
UMAG_01042	UMAG_02343					YMR116C	UMAG_10146
UMAG_01042	UMAG_02065					YJL141C	UMAG_06306
UMAG_01042	UMAG_01934					YLR216C	UMAG_06259
UMAG_01042	UMAG_00663					YML001W	UMAG_05511
UMAG_01042	UMAG_00505					YPL247C	UMAG_05025
UMAG_01042	UMAG_00113					YIL106W	UMAG_04352
UMAG_01908	UMAG_11738					YMR272C	UMAG_03647
UMAG_01908	UMAG_10589					YGR155W	UMAG_02792
UMAG_01908	UMAG_03437					YHR188C	UMAG_02731
UMAG_01908	UMAG_02792					YGR192C	UMAG_02491.1
UMAG_02065	UMAG_06306					YGR192C	UMAG_02491
UMAG_02102	UMAG_11907					YBR220C	UMAG_01813
UMAG_02102	UMAG_06072					YNL326C	UMAG_01084
UMAG_02102	UMAG_05687					YBR082C	UMAG_00982
UMAG_02102	UMAG_04926					YER136W	UMAG_00756
UMAG_02102	UMAG_03647					YDR460W	UMAG_00669
UMAG_02102	UMAG_02357					YOR057W	UMAG_00604
UMAG_02102	UMAG_02102					YPL020C	UMAG_00354
UMAG_02102	UMAG_01967					YNR007C	UMAG_00169
UMAG_02102	UMAG_01908					YML121W	UMAG_11426
UMAG_02102	UMAG_01230					YGR188C	UMAG_11215
UMAG_02102	UMAG_00030					YDR294C	UMAG_10175
UMAG_02357	UMAG_11578					YMR314W	UMAG_05687
UMAG_02357	UMAG_10560					YOR330C	UMAG_11745
UMAG_02357	UMAG_06234					YOR103C	UMAG_10740
UMAG_02357	UMAG_05687					YPL084W	UMAG_00505
UMAG_02357	UMAG_03647					YLR197W	UMAG_06233
UMAG_02357	UMAG_02357					YBL078C	UMAG_05567
UMAG_02404	UMAG_11696					YOR362C	UMAG_04776
UMAG_02404	UMAG_11496					YMR001C	UMAG_03234
UMAG_02404	UMAG_10146					YBR121C	UMAG_03162
UMAG_02404	UMAG_06187					YMR202W	UMAG_01934
UMAG_02404	UMAG_05407					YER125W	UMAG_00663
UMAG_02404	UMAG_03351					YDR164C	UMAG_11738
UMAG_02404	UMAG_03234					YAL012W	UMAG_10589
UMAG_02404	UMAG_03162					YPL154C	UMAG_04926
UMAG_02404	UMAG_02843					YNR074C	UMAG_01967
UMAG_02404	UMAG_02425					YML059C	UMAG_01230
UMAG_02404	UMAG_02404					YLR142W	UMAG_00030
UMAG_02404	UMAG_01813					YOL038W	UMAG_11578
UMAG_02404	UMAG_01274					YGL011C	UMAG_06234
UMAG_02404	UMAG_00030					YOR374W	UMAG_05407
UMAG_02425	UMAG_05407					YDR091C	UMAG_03351
UMAG_02425	UMAG_04962					YNL238W	UMAG_02843
UMAG_02425	UMAG_04352					YLR386W	UMAG_01274
UMAG_02425	UMAG_03234					YGL180W	UMAG_06363
UMAG_02425	UMAG_01042					YMR223W	UMAG_00903
UMAG_02500	UMAG_11426					YHL007C	UMAG_12272
UMAG_02500	UMAG_06363					YPL031C	UMAG_11892
UMAG_02500	UMAG_05674					YLR306W	UMAG_11482
UMAG_02500	UMAG_05407					YKL067W	UMAG_10598
UMAG_02500	UMAG_04926					YCR088W	UMAG_05340
UMAG_02500	UMAG_03647					YLR167W	UMAG_04588
UMAG_02500	UMAG_02500					YPL028W	UMAG_03571
UMAG_02500	UMAG_02425					YDR167W	UMAG_01529
UMAG_02500	UMAG_01967					YOR197W	UMAG_01408
UMAG_02500	UMAG_00903					YNL243W	UMAG_00582
UMAG_02567	UMAG_02567					YDR523C	UMAG_10496
UMAG_02607	UMAG_12272					YGL203C	UMAG_03465
UMAG_02607	UMAG_12208					YHR186C	UMAG_00801
UMAG_02607	UMAG_11892					YDL137W	UMAG_00387
UMAG_02607	UMAG_11738					YGL205W	UMAG_04324
UMAG_02607	UMAG_11482					YIL065C	UMAG_03919
UMAG_02607	UMAG_10598					YDL003W	UMAG_02591
UMAG_02607	UMAG_10589					YKR071C	UMAG_01550
UMAG_02607	UMAG_06306					YIL097W	UMAG_11767
UMAG_02607	UMAG_06072					YOR275C	UMAG_11510
UMAG_02607	UMAG_05511					YDL126C	UMAG_11271
UMAG_02607	UMAG_05340					YER075C	UMAG_10534
UMAG_02607	UMAG_05025					YKL210W	UMAG_06188
UMAG_02607	UMAG_04588					YPR161C	UMAG_04950
UMAG_02607	UMAG_04381					YBL049W	UMAG_11134
UMAG_02607	UMAG_03571					YKL085W	UMAG_00403
UMAG_02607	UMAG_03351					YHR176W	UMAG_11424
UMAG_02607	UMAG_02808					YFR050C	UMAG_05860
UMAG_02607	UMAG_02792					YDR404C	UMAG_05334
UMAG_02607	UMAG_02731					YIL075C	UMAG_04786
UMAG_02607	UMAG_02607					YBR143C	UMAG_04192
UMAG_02607	UMAG_02567					YKL101W	UMAG_03928
UMAG_02607	UMAG_02491.1					YLR229C	UMAG_00295
UMAG_02607	UMAG_02491					YMR273C	UMAG_15061
UMAG_02607	UMAG_02102					YGR098C	UMAG_03262
UMAG_02607	UMAG_01813					YBL057C	UMAG_01860
UMAG_02607	UMAG_01529					YML004C	UMAG_10783
UMAG_02607	UMAG_01408					YAL058W	UMAG_10287
UMAG_02607	UMAG_00756					YOL090W	UMAG_03025
UMAG_02607	UMAG_00663					YKL017C	UMAG_01122
UMAG_02607	UMAG_00582					YOR109W	UMAG_02595
UMAG_02808	UMAG_10496					YKL094W	UMAG_10370
UMAG_02808	UMAG_03465					YHR171W	UMAG_04880
UMAG_02808	UMAG_00801					YGL238W	UMAG_03096
UMAG_02808	UMAG_00387					YPL123C	UMAG_02611
UMAG_03346	UMAG_04778					YER009W	UMAG_10286
UMAG_03346	UMAG_04588					YDL147W	UMAG_00585
UMAG_03346	UMAG_04324					YNL161W	UMAG_04956
UMAG_03346	UMAG_03919					YKL100C	UMAG_02729
UMAG_03346	UMAG_03571					YDR424C	UMAG_12278
UMAG_03346	UMAG_03346					YDR191W	UMAG_05758
UMAG_03346	UMAG_03162					YDR371W	UMAG_10419
UMAG_03346	UMAG_02792					YGL190C	UMAG_05365
UMAG_03346	UMAG_02607					YDL132W	UMAG_01087
UMAG_03346	UMAG_02591					YGL119W	UMAG_02464
UMAG_03346	UMAG_02491.1					YOR101W	UMAG_00986
UMAG_03346	UMAG_02491					YBL088C	UMAG_15011
UMAG_03346	UMAG_02357					YLL040C	UMAG_11715
UMAG_03346	UMAG_01550					YGL254W
UMAG_03346	UMAG_00801					YPL174C
UMAG_03346	UMAG_00387					YJL056C
UMAG_03346	UMAG_00354					YKL005C
UMAG_03346	UMAG_12272					YOL013C
UMAG_03346	UMAG_11892					YMR089C
UMAG_03346	UMAG_11825					YBL030C
UMAG_03346	UMAG_11767					YKL062W
UMAG_03346	UMAG_11658					YIL005W
UMAG_03346	UMAG_11510					YJL110C
UMAG_03346	UMAG_11496					YBL052C
UMAG_03346	UMAG_11426					YMR043W
UMAG_03346	UMAG_11271					YER109C
UMAG_03346	UMAG_10598					YCR065W
UMAG_03346	UMAG_10589					YGL237C
UMAG_03346	UMAG_10534					YPR018W
UMAG_03346	UMAG_10156					YDR501W
UMAG_03346	UMAG_10146					YDR109C
UMAG_03346	UMAG_06188					YLR228C
UMAG_03346	UMAG_05721					YJR060W
UMAG_03346	UMAG_05340					YER130C
UMAG_03346	UMAG_05213					YHR178W
UMAG_03346	UMAG_04950					YKL015W
UMAG_03346	UMAG_04926					YBR083W
UMAG_03437	UMAG_06187					YJR127C
UMAG_03437	UMAG_04962					YLR304C
UMAG_03437	UMAG_01042					YOL067C
UMAG_03437	UMAG_00963					YJL089W
UMAG_03498	UMAG_11134					YOR113W
UMAG_03498	UMAG_06395					YLR403W
UMAG_03498	UMAG_04522					YLR131C
UMAG_03498	UMAG_03162					YHL027W
UMAG_03624	UMAG_04909					YER040W
UMAG_03624	UMAG_01042					YPL248C
UMAG_03624	UMAG_00113					YHR079C
UMAG_03925	UMAG_10740					YIL118W
UMAG_03925	UMAG_10589					YPL119C
UMAG_03925	UMAG_10560					YKR099W
UMAG_03925	UMAG_06306					YKR054C
UMAG_03925	UMAG_05025					YDR507C
UMAG_03925	UMAG_04588					YGR101W
UMAG_03925	UMAG_03925					YGL216W
UMAG_03925	UMAG_03437					YIL010W
UMAG_03925	UMAG_02792					YPL038W
UMAG_03925	UMAG_02731					YOR028C
UMAG_03925	UMAG_02491.1					YOL113W
UMAG_03925	UMAG_02491					YIR033W
UMAG_03925	UMAG_00403					YHR065C
UMAG_04381	UMAG_12267					YML130C
UMAG_04381	UMAG_11999					YOR290C
UMAG_04381	UMAG_11738					YGL131C
UMAG_04381	UMAG_11482					YNL055C
UMAG_04381	UMAG_11424					YOR032C
UMAG_04381	UMAG_11293					YOR025W
UMAG_04381	UMAG_10598					YDR146C
UMAG_04381	UMAG_10589					YNL325C
UMAG_04381	UMAG_10496					YGR058W
UMAG_04381	UMAG_10450					YBR103W
UMAG_04381	UMAG_10146					YLR176C
UMAG_04381	UMAG_06233					YGR040W
UMAG_04381	UMAG_06187					YML027W
UMAG_04381	UMAG_05860					YJL154C
UMAG_04381	UMAG_05511					YFR052W
UMAG_04381	UMAG_05449					YPR008W
UMAG_04381	UMAG_05407					YFL021W
UMAG_04381	UMAG_05338					YDR284C
UMAG_04381	UMAG_05334					YDL230W
UMAG_04381	UMAG_04950					YCR084C
UMAG_04381	UMAG_04926					YKL041W
UMAG_04381	UMAG_04786					YBL054W
UMAG_04381	UMAG_04192					YOL045W
UMAG_04381	UMAG_03928					YBR274W
UMAG_04381	UMAG_03624					YGR063C
UMAG_04381	UMAG_03571					YHR102W
UMAG_04381	UMAG_03351					YDL134C
UMAG_04381	UMAG_03162					YOR117W
UMAG_04381	UMAG_02792					YGL096W
UMAG_04381	UMAG_02607					YNL027W
UMAG_04381	UMAG_02500					YIL112W
UMAG_04381	UMAG_01934					YBR066C
UMAG_04381	UMAG_01042					YMR016C
UMAG_04381	UMAG_00663					YKL038W
UMAG_04381	UMAG_00387					YNL167C
UMAG_04381	UMAG_00354					YAL051W
UMAG_04381	UMAG_00295					YBL005W
UMAG_04522	UMAG_04522					YBL066C
UMAG_04522	UMAG_03465					YBL103C
UMAG_04778	UMAG_15061					YBR033W
UMAG_04778	UMAG_11658					YBR049C
UMAG_04778	UMAG_11578					YBR150C
UMAG_04778	UMAG_11271					YBR182C
UMAG_04778	UMAG_10971					YBR195C
UMAG_04778	UMAG_10740					YBR240C
UMAG_04778	UMAG_10678					YBR245C
UMAG_04778	UMAG_10589					YBR275C
UMAG_04778	UMAG_10560					YBR297W
UMAG_04778	UMAG_06363					YCL055W
UMAG_04778	UMAG_05407					YCR081W
UMAG_04778	UMAG_05340					YCR106W
UMAG_04778	UMAG_05338					YDL020C
UMAG_04778	UMAG_04909					YDL042C
UMAG_04778	UMAG_04786					YDL048C
UMAG_04778	UMAG_04778					YDL106C
UMAG_04778	UMAG_04381					YDL170W
UMAG_04778	UMAG_04324					YDR009W
UMAG_04778	UMAG_03928					YDR026C
UMAG_04778	UMAG_03919					YDR043C
UMAG_04778	UMAG_03437					YDR073W
UMAG_04778	UMAG_03234					YDR080W
UMAG_04778	UMAG_03162					YDR096W
UMAG_04778	UMAG_02731					YDR123C
UMAG_04778	UMAG_02591					YDR174W
UMAG_04778	UMAG_02357					YDR176W
UMAG_04778	UMAG_02102					YDR181C
UMAG_04778	UMAG_01408					YDR207C
UMAG_04778	UMAG_01230					YDR213W
UMAG_04778	UMAG_00801					YDR216W
UMAG_04778	UMAG_00403					YDR253C
UMAG_04778	UMAG_00030					YDR259C
UMAG_04900	UMAG_11907					YDR277C
UMAG_04900	UMAG_11426					YDR310C
UMAG_04900	UMAG_10496					YDR363W
UMAG_04900	UMAG_05687					YDR423C
UMAG_04900	UMAG_04352					YDR443C
UMAG_04900	UMAG_03234					YDR451C
UMAG_04900	UMAG_00982					YDR463W
UMAG_04909	UMAG_06072					YDR520C
UMAG_04909	UMAG_05721					YEL009C
UMAG_04909	UMAG_05687					YER028C
UMAG_04909	UMAG_05567					YER045C
UMAG_04909	UMAG_05023					YER088C
UMAG_04909	UMAG_04926					YER161C
UMAG_04909	UMAG_04909					YER184C
UMAG_04909	UMAG_03351					YFL007W
UMAG_04909	UMAG_03262					YFL031W
UMAG_04909	UMAG_03162					YFL042C
UMAG_04909	UMAG_02491.1					YFL052W
UMAG_04909	UMAG_02491					YFR034C
UMAG_04909	UMAG_01860					YGL013C
UMAG_04909	UMAG_01550					YGL023C
UMAG_04909	UMAG_00756					YGL025C
UMAG_04909	UMAG_00030					YGL071W
UMAG_04909	UMAG_11907					YGL151W
UMAG_04909	UMAG_11825					YGL162W
UMAG_04909	UMAG_11424					YGL181W
UMAG_04909	UMAG_11134					YGL197W
UMAG_04909	UMAG_10783					YGL209W
UMAG_04909	UMAG_10598					YGL244W
UMAG_04909	UMAG_10589					YGR044C
UMAG_04909	UMAG_10287					YGR067C
UMAG_04909	UMAG_10156					YGR089W
UMAG_04909	UMAG_06363					YGR097W
UMAG_04909	UMAG_06259					YGR104C
UMAG_04909	UMAG_06187					YGR223C
UMAG_04962	UMAG_10560					YGR249W
UMAG_04964	UMAG_06187					YHL009C
UMAG_04964	UMAG_03346					YHL020C
UMAG_04964	UMAG_03234					YHL025W
UMAG_04964	UMAG_03025					YHR006W
UMAG_04964	UMAG_01122					YHR041C
UMAG_05023	UMAG_04324					YHR056C
UMAG_05065	UMAG_11907					YHR084W
UMAG_05065	UMAG_11892					YHR124W
UMAG_05065	UMAG_11110					YHR154W
UMAG_05065	UMAG_10560					YIL007C
UMAG_05065	UMAG_10368					YIL036W
UMAG_05065	UMAG_06395					YIL084C
UMAG_05065	UMAG_05687					YIL119C
UMAG_05065	UMAG_05449					YIL122W
UMAG_05065	UMAG_05065					YIL131C
UMAG_05065	UMAG_04900					YIR013C
UMAG_05065	UMAG_03498					YIR017C
UMAG_05065	UMAG_02595					YIR018W
UMAG_05065	UMAG_02357					YIR023W
UMAG_05065	UMAG_00533					YJL103C
UMAG_05213	UMAG_06259					YJL127C
UMAG_05213	UMAG_03025					YJL176C
UMAG_05213	UMAG_01042					YJR078W
UMAG_05213	UMAG_00505					YJR094C
UMAG_05213	UMAG_00113					YJR140C
UMAG_05338	UMAG_11696					YJR147W
UMAG_05338	UMAG_11658					YKL019W
UMAG_05338	UMAG_11426					YKL032C
UMAG_05338	UMAG_11424					YKL043W
UMAG_05338	UMAG_11271					YKL072W
UMAG_05338	UMAG_11110					YKL109W
UMAG_05338	UMAG_10450					YKL112W
UMAG_05338	UMAG_10370					YKL185W
UMAG_05338	UMAG_06233					YKL222C
UMAG_05338	UMAG_06187					YKR034W
UMAG_05338	UMAG_05801					YKR064W
UMAG_05338	UMAG_05721					YKR101W
UMAG_05338	UMAG_05567					YLR013W
UMAG_05338	UMAG_05449					YLR039C
UMAG_05338	UMAG_05338					YLR121C
UMAG_05338	UMAG_04926					YLR136C
UMAG_05338	UMAG_04778					YLR182W
UMAG_05338	UMAG_04522					YLR183C
UMAG_05338	UMAG_03928					YLR223C
UMAG_05338	UMAG_03925					YLR266C
UMAG_05338	UMAG_03234					YLR278C
UMAG_05338	UMAG_03025					YLR318W
UMAG_05338	UMAG_02843					YLR357W
UMAG_05338	UMAG_02591					YLR418C
UMAG_05338	UMAG_02567					YLR422W
UMAG_05338	UMAG_02491.1					YLR442C
UMAG_05338	UMAG_02491					YLR451W
UMAG_05338	UMAG_02425					YLR453C
UMAG_05338	UMAG_02357					YML007W
UMAG_05338	UMAG_02343					YML076C
UMAG_05338	UMAG_01908					YML081W
UMAG_05338	UMAG_01813					YML099C
UMAG_05338	UMAG_01042					YML113W
UMAG_05338	UMAG_00169					YMR021C
UMAG_05338	UMAG_00030					YMR037C
UMAG_05449	UMAG_11907					YMR042W
UMAG_05449	UMAG_11745					YMR053C
UMAG_05449	UMAG_11496					YMR070W
UMAG_05449	UMAG_11426					YMR074C
UMAG_05449	UMAG_10598					YMR075W
UMAG_05449	UMAG_10496					YMR164C
UMAG_05449	UMAG_06363					YMR172W
UMAG_05449	UMAG_05567					YNL103W
UMAG_05449	UMAG_05449					YNL128W
UMAG_05449	UMAG_05213					YNL199C
UMAG_05449	UMAG_04926					YNL204C
UMAG_05449	UMAG_04880					YNL216W
UMAG_05449	UMAG_03437					YNL236W
UMAG_05449	UMAG_03096					YNL309W
UMAG_05449	UMAG_02611					YNL314W
UMAG_05449	UMAG_01408					YNR010W
UMAG_05449	UMAG_01084					YOL028C
UMAG_05557	UMAG_10560					YOL051W
UMAG_05721	UMAG_02792					YOL089C
UMAG_05721	UMAG_02731					YOL108C
UMAG_05721	UMAG_02491.1					YOL116W
UMAG_05721	UMAG_02491					YOL148C
UMAG_05721	UMAG_01813					YOR038C
UMAG_05721	UMAG_01529					YOR140W
UMAG_05721	UMAG_01408					YOR162C
UMAG_05721	UMAG_00756					YOR172W
UMAG_05721	UMAG_00669					YOR213C
UMAG_05721	UMAG_00663					YOR229W
UMAG_05721	UMAG_00582					YOR230W
UMAG_05721	UMAG_12272					YOR281C
UMAG_05721	UMAG_11892					YOR298C
UMAG_05721	UMAG_11738					YOR363C
UMAG_05721	UMAG_11482					YOR372C
UMAG_05721	UMAG_10598					YOR380W
UMAG_05721	UMAG_10589					YPL003W
UMAG_05721	UMAG_10560					YPL049C
UMAG_05721	UMAG_10286					YPL075W
UMAG_05721	UMAG_10175					YPL128C
UMAG_05721	UMAG_06306					YPL129W
UMAG_05721	UMAG_05721					YPL149W
UMAG_05721	UMAG_05340					YPL202C
UMAG_05721	UMAG_05025					YPL230W
UMAG_05721	UMAG_04588					YPL254W
UMAG_05721	UMAG_04381					YPR009W
UMAG_05801	UMAG_05801					YPR015C
UMAG_05801	UMAG_04926					YPR054W
UMAG_05801	UMAG_03624					YPR104C
UMAG_06072	UMAG_06072
UMAG_06072	UMAG_05860
UMAG_06072	UMAG_05687
UMAG_06072	UMAG_02065
UMAG_06072	UMAG_01529
UMAG_06072	UMAG_00756
UMAG_06072	UMAG_00585
UMAG_06187	UMAG_06363
UMAG_06187	UMAG_05687
UMAG_06187	UMAG_05567
UMAG_06187	UMAG_04956
UMAG_06187	UMAG_03647
UMAG_06187	UMAG_02500
UMAG_06187	UMAG_01230
UMAG_06187	UMAG_01084
UMAG_06187	UMAG_00982
UMAG_06243	UMAG_11496
UMAG_06243	UMAG_10971
UMAG_06243	UMAG_10740
UMAG_06243	UMAG_10678
UMAG_06243	UMAG_10589
UMAG_06243	UMAG_10175
UMAG_06243	UMAG_10146
UMAG_06243	UMAG_06243
UMAG_06243	UMAG_05340
UMAG_06243	UMAG_04926
UMAG_06243	UMAG_03571
UMAG_06243	UMAG_02792
UMAG_06243	UMAG_02731
UMAG_06243	UMAG_02729
UMAG_06243	UMAG_02491.1
UMAG_06243	UMAG_02491
UMAG_06243	UMAG_02357
UMAG_06243	UMAG_01934
UMAG_06243	UMAG_01813
UMAG_06243	UMAG_00582
UMAG_06395	UMAG_12278
UMAG_06395	UMAG_11222
UMAG_06395	UMAG_10971
UMAG_06395	UMAG_05213
UMAG_06395	UMAG_01934
UMAG_06395	UMAG_01860
UMAG_06395	UMAG_00403
UMAG_06395	UMAG_00114
UMAG_10009	UMAG_11892
UMAG_10009	UMAG_10740
UMAG_10009	UMAG_10589
UMAG_10009	UMAG_10560
UMAG_10009	UMAG_10496
UMAG_10009	UMAG_10009
UMAG_10009	UMAG_06306
UMAG_10009	UMAG_05025
UMAG_10009	UMAG_04964
UMAG_10009	UMAG_03465
UMAG_10009	UMAG_02792
UMAG_10009	UMAG_02491.1
UMAG_10009	UMAG_02491
UMAG_10009	UMAG_00387
UMAG_10311	UMAG_11738
UMAG_10311	UMAG_11424
UMAG_10311	UMAG_10311
UMAG_10311	UMAG_05481
UMAG_10311	UMAG_05025
UMAG_10311	UMAG_03928
UMAG_10311	UMAG_03234
UMAG_10311	UMAG_03025
UMAG_10311	UMAG_02843
UMAG_10311	UMAG_02591
UMAG_10311	UMAG_02491.1
UMAG_10311	UMAG_02491
UMAG_10311	UMAG_02343
UMAG_10311	UMAG_01274
UMAG_10311	UMAG_01042
UMAG_10311	UMAG_00963
UMAG_10311	UMAG_00403
UMAG_10368	UMAG_01934
UMAG_10368	UMAG_01813
UMAG_10368	UMAG_01230
UMAG_10368	UMAG_01122
UMAG_10368	UMAG_01042
UMAG_10368	UMAG_00982
UMAG_10368	UMAG_00669
UMAG_10368	UMAG_00533
UMAG_10368	UMAG_00403
UMAG_10368	UMAG_00354
UMAG_10368	UMAG_00113
UMAG_10368	UMAG_00030
UMAG_10368	UMAG_11767
UMAG_10368	UMAG_11738
UMAG_10368	UMAG_11578
UMAG_10368	UMAG_11134
UMAG_10368	UMAG_10589
UMAG_10368	UMAG_10311
UMAG_10368	UMAG_10146
UMAG_10368	UMAG_06363
UMAG_10368	UMAG_06259
UMAG_10368	UMAG_06233
UMAG_10368	UMAG_06188
UMAG_10368	UMAG_06072
UMAG_10368	UMAG_05758
UMAG_10368	UMAG_05721
UMAG_10368	UMAG_05567
UMAG_10368	UMAG_05407
UMAG_10368	UMAG_05025
UMAG_10368	UMAG_04962
UMAG_10368	UMAG_04778
UMAG_10368	UMAG_04588
UMAG_10368	UMAG_04324
UMAG_10368	UMAG_04192
UMAG_10368	UMAG_03465
UMAG_10368	UMAG_03096
UMAG_10368	UMAG_02792
UMAG_10368	UMAG_02729
UMAG_10368	UMAG_02611
UMAG_10368	UMAG_02607
UMAG_10368	UMAG_02567
UMAG_10368	UMAG_02500
UMAG_10368	UMAG_02491.1
UMAG_10368	UMAG_02491
UMAG_10368	UMAG_02425
UMAG_10450	UMAG_11578
UMAG_10450	UMAG_11496
UMAG_10450	UMAG_11426
UMAG_10450	UMAG_10450
UMAG_10450	UMAG_06259
UMAG_10450	UMAG_05687
UMAG_10450	UMAG_00982
UMAG_10450	UMAG_00403
UMAG_10560	UMAG_11767
UMAG_10560	UMAG_10783
UMAG_10560	UMAG_10598
UMAG_10560	UMAG_10560
UMAG_10560	UMAG_10419
UMAG_10560	UMAG_06243
UMAG_10560	UMAG_06233
UMAG_10560	UMAG_05567
UMAG_10560	UMAG_05407
UMAG_10560	UMAG_05025
UMAG_10560	UMAG_02611
UMAG_10560	UMAG_02357
UMAG_10560	UMAG_02343
UMAG_10560	UMAG_00533
UMAG_10560	UMAG_00030
UMAG_10971	UMAG_05407
UMAG_10971	UMAG_00903
UMAG_11110	UMAG_11658
UMAG_11110	UMAG_11110
UMAG_11110	UMAG_06259
UMAG_11110	UMAG_05687
UMAG_11110	UMAG_05407
UMAG_11110	UMAG_03571
UMAG_11110	UMAG_02729
UMAG_11110	UMAG_01934
UMAG_11110	UMAG_00403
UMAG_11110	UMAG_00030
UMAG_11222	UMAG_11696
UMAG_11222	UMAG_11658
UMAG_11222	UMAG_11426
UMAG_11222	UMAG_11424
UMAG_11222	UMAG_11222
UMAG_11222	UMAG_11215
UMAG_11222	UMAG_11134
UMAG_11222	UMAG_10740
UMAG_11222	UMAG_10678
UMAG_11222	UMAG_10560
UMAG_11222	UMAG_06363
UMAG_11222	UMAG_06259
UMAG_11222	UMAG_06072
UMAG_11222	UMAG_05801
UMAG_11222	UMAG_05758
UMAG_11222	UMAG_05567
UMAG_11222	UMAG_05365
UMAG_11222	UMAG_05338
UMAG_11222	UMAG_04926
UMAG_11222	UMAG_04880
UMAG_11222	UMAG_03928
UMAG_11222	UMAG_03025
UMAG_11222	UMAG_02591
UMAG_11222	UMAG_02567
UMAG_11222	UMAG_02491.1
UMAG_11222	UMAG_02491
UMAG_11222	UMAG_01908
UMAG_11222	UMAG_01274
UMAG_11222	UMAG_01230
UMAG_11222	UMAG_00903
UMAG_11222	UMAG_00663
UMAG_11222	UMAG_00403
UMAG_11222	UMAG_00354
UMAG_11222	UMAG_00169
UMAG_11293	UMAG_11907
UMAG_11293	UMAG_11892
UMAG_11293	UMAG_11426
UMAG_11293	UMAG_11293
UMAG_11293	UMAG_10598
UMAG_11293	UMAG_05687
UMAG_11293	UMAG_05511
UMAG_11293	UMAG_01087
UMAG_11293	UMAG_00403
UMAG_11302	UMAG_06363
UMAG_11302	UMAG_05567
UMAG_11302	UMAG_04880
UMAG_11302	UMAG_01408
UMAG_11302	UMAG_01274
UMAG_11302	UMAG_01042
UMAG_11658	UMAG_11907
UMAG_11658	UMAG_11696
UMAG_11658	UMAG_11658
UMAG_11658	UMAG_11426
UMAG_11658	UMAG_11302
UMAG_11658	UMAG_11293
UMAG_11658	UMAG_11110
UMAG_11658	UMAG_10740
UMAG_11658	UMAG_10419
UMAG_11658	UMAG_10146
UMAG_11658	UMAG_06363
UMAG_11658	UMAG_06188
UMAG_11658	UMAG_05721
UMAG_11658	UMAG_05567
UMAG_11658	UMAG_05025
UMAG_11658	UMAG_04962
UMAG_11658	UMAG_04778
UMAG_11658	UMAG_04776
UMAG_11658	UMAG_03647
UMAG_11658	UMAG_03351
UMAG_11658	UMAG_03234
UMAG_11658	UMAG_02591
UMAG_11658	UMAG_02464
UMAG_11658	UMAG_02404
UMAG_11658	UMAG_01934
UMAG_11658	UMAG_00986
UMAG_11658	UMAG_00403
UMAG_11658	UMAG_00113
UMAG_11658	UMAG_00030
UMAG_11717	UMAG_10589
UMAG_11717	UMAG_10286
UMAG_11717	UMAG_10146
UMAG_11717	UMAG_06363
UMAG_11717	UMAG_06234
UMAG_11717	UMAG_06233
UMAG_11717	UMAG_06072
UMAG_11717	UMAG_05687
UMAG_11717	UMAG_05511
UMAG_11717	UMAG_05407
UMAG_11717	UMAG_05340
UMAG_11717	UMAG_05338
UMAG_11717	UMAG_05334
UMAG_11717	UMAG_04926
UMAG_11717	UMAG_04880
UMAG_11717	UMAG_04588
UMAG_11717	UMAG_04522
UMAG_11717	UMAG_04192
UMAG_11717	UMAG_03647
UMAG_11717	UMAG_03571
UMAG_11717	UMAG_03351
UMAG_11717	UMAG_03162
UMAG_11717	UMAG_03096
UMAG_11717	UMAG_02729
UMAG_11717	UMAG_02611
UMAG_11717	UMAG_02491.1
UMAG_11717	UMAG_02491
UMAG_11717	UMAG_02464
UMAG_11717	UMAG_02357
UMAG_11717	UMAG_01967
UMAG_11717	UMAG_01934
UMAG_11717	UMAG_01813
UMAG_11717	UMAG_01230
UMAG_11717	UMAG_01084
UMAG_11717	UMAG_01042
UMAG_11717	UMAG_00982
UMAG_11717	UMAG_00756
UMAG_11717	UMAG_00663
UMAG_11717	UMAG_00604
UMAG_11717	UMAG_00582
UMAG_11717	UMAG_00295
UMAG_11717	UMAG_00169
UMAG_11717	UMAG_00030
UMAG_11717	UMAG_11907
UMAG_11717	UMAG_11717
UMAG_11717	UMAG_11696
UMAG_11717	UMAG_11496
UMAG_11717	UMAG_11426
UMAG_11825	UMAG_11907
UMAG_11825	UMAG_11892
UMAG_11825	UMAG_11825
UMAG_11825	UMAG_11745
UMAG_11825	UMAG_11222
UMAG_11825	UMAG_10598
UMAG_11825	UMAG_10589
UMAG_11825	UMAG_10175
UMAG_11825	UMAG_10146
UMAG_11825	UMAG_05340
UMAG_11825	UMAG_05025
UMAG_11825	UMAG_04588
UMAG_11825	UMAG_03571
UMAG_11825	UMAG_02808
UMAG_11825	UMAG_02792
UMAG_11825	UMAG_02731
UMAG_11825	UMAG_01813
UMAG_11825	UMAG_01529
UMAG_11825	UMAG_00663
UMAG_11825	UMAG_00582
UMAG_11907	UMAG_15011
UMAG_11907	UMAG_12208
UMAG_11907	UMAG_11907
UMAG_11907	UMAG_11715
UMAG_11907	UMAG_11510
UMAG_11907	UMAG_11134
UMAG_11907	UMAG_06243
UMAG_11907	UMAG_05674
UMAG_11907	UMAG_05407
UMAG_11907	UMAG_05213
UMAG_11907	UMAG_05025
UMAG_11907	UMAG_04926
UMAG_11907	UMAG_04324
UMAG_11907	UMAG_03234
UMAG_11907	UMAG_01967
UMAG_11999	UMAG_11892
UMAG_11999	UMAG_11496
UMAG_11999	UMAG_10589
UMAG_11999	UMAG_10560
UMAG_11999	UMAG_05025
UMAG_11999	UMAG_04522
UMAG_11999	UMAG_02792
UMAG_11999	UMAG_02731
UMAG_11999	UMAG_02491.1
UMAG_11999	UMAG_02491
UMAG_11999	UMAG_01408
UMAG_11999	UMAG_00403
UMAG_12208	UMAG_03647
